# Supplementary material for: Role of the Filifactor alocis Hypothetical Protein FA519 in Oxidative Stress Resistance
Source: Microbiol Spectr. 2021 Nov 10;9(3):e01212-21. doi: 10.1128/Spectrum.01212-21 (PMC8579941; doi:10.1128/Spectrum.01212-21)
Supplement: SUPPLEMENTAL FILE 1 — Supplemental material. Download SPECTRUM01212-21_Supp_1_seq15.xlsx, XLSX file, 0.1 MB [file spectrum01212-21_supp_1_seq15.xlsx]

## Sheet: Sheet1
Supplemental Table S1:
RNA-Seq for F. alocis in coculture with P. gingivalis exposed to 0.25 mM H2O2 for 15 min compared to F. alocis in coculture with P. gingivalis untreated.
test_id	gene_id	gene	locus	sample_1	sample_2	status	value_1	value_2	log2.fold_change.	test_stat	p_value	q_value	significant
gene1257	gene1257	HMPREF0389_RS06290	NC_016630.1:1432790-1433780	q1	q2	OK	6.0238	2021.95	8.39086	14.9209	5e-05	0.000158048	yes	335.661
gene1261	gene1261	HMPREF0389_RS06310	NC_016630.1:1437632-1438409	q1	q2	OK	5.20893	162.157	4.96026	7.77632	5e-05	0.000158048	yes	31.1306
gene1260	gene1260	HMPREF0389_RS06305	NC_016630.1:1437258-1437612	q1	q2	OK	8.06574	225.398	4.80452	4.75397	0.0001	0.000304457	yes	27.945
gene1259	gene1259	HMPREF0389_RS06300	NC_016630.1:1434898-1437191	q1	q2	OK	5.03766	111.945	4.47389	7.10594	5e-05	0.000158048	yes	22.2216
gene8	gene8	HMPREF0389_RS00045	NC_016630.1:15399-16053	q1	q2	OK	167.557	3566.65	4.41185	11.0198	5e-05	0.000158048	yes	21.2863
gene409	gene409	HMPREF0389_RS02055	NC_016630.1:456840-458250	q1	q2	OK	139.045	2847.7	4.35617	9.58257	5e-05	0.000158048	yes	20.4804
gene1262	gene1262	HMPREF0389_RS06315	NC_016630.1:1438479-1439145	q1	q2	OK	6.24948	123.261	4.30183	6.50738	5e-05	0.000158048	yes	19.7233
gene410	gene410	HMPREF0389_RS02060	NC_016630.1:458250-459468	q1	q2	OK	226.783	3752.73	4.04855	8.58269	5e-05	0.000158048	yes	16.5476
gene1258	gene1258	HMPREF0389_RS06295	NC_016630.1:1434898-1437191	q1	q2	OK	4.55974	75.0326	4.04049	5.87095	5e-05	0.000158048	yes	16.4554
gene937	gene937	HMPREF0389_RS04690	NC_016630.1:1061594-1061735	q1	q2	OK	378.382	5848.23	3.95008	6.24274	5e-05	0.000158048	yes	15.4558
gene59	gene59	thiH	NC_016630.1:74137-75562	q1	q2	OK	18.604	269.833	3.85839	9.23223	5e-05	0.000158048	yes	14.5041
gene1584	gene1584	HMPREF0389_RS07930	NC_016630.1:1778987-1780475	q1	q2	OK	24.0743	341.375	3.82579	9.62467	5e-05	0.000158048	yes	14.18
gene58	gene58	HMPREF0389_RS00300	NC_016630.1:72938-74120	q1	q2	OK	13.4225	188.337	3.81059	8.2026	5e-05	0.000158048	yes	14.0314
gene60	gene60	HMPREF0389_RS00310	NC_016630.1:75640-76636	q1	q2	OK	24.3281	338.178	3.79709	9.19505	5e-05	0.000158048	yes	13.9007
gene1196	gene1196	HMPREF0389_RS05985	NC_016630.1:1370267-1370813	q1	q2	OK	229.695	3148.18	3.77673	9.74212	5e-05	0.000158048	yes	13.7059
gene728	gene728	HMPREF0389_RS03640	NC_016630.1:801443-801851	q1	q2	OK	186.43	2241.42	3.58771	9.31336	5e-05	0.000158048	yes	12.0229
gene1197	gene1197	HMPREF0389_RS05990	NC_016630.1:1370860-1371769	q1	q2	OK	116.699	1376.47	3.56011	9.05868	5e-05	0.000158048	yes	11.7951
gene727	gene727	HMPREF0389_RS03635	NC_016630.1:800209-801403	q1	q2	OK	71.2299	816.723	3.51929	9.34305	5e-05	0.000158048	yes	11.466
gene1206	gene1206	HMPREF0389_RS06035	NC_016630.1:1380694-1381870	q1	q2	OK	987.018	10646.8	3.43119	7.24516	5e-05	0.000158048	yes	10.7868
gene61	gene61	HMPREF0389_RS00315	NC_016630.1:76640-76895	q1	q2	OK	71.0048	754.106	3.40878	6.21569	5e-05	0.000158048	yes	10.6205
gene1610	gene1610	HMPREF0389_RS08060	NC_016630.1:1806257-1806776	q1	q2	OK	90.9393	933.855	3.36022	8.43315	5e-05	0.000158048	yes	10.269
gene412	gene412	HMPREF0389_RS08695	NC_016630.1:460611-460842	q1	q2	OK	224.858	2190.48	3.28416	7.11345	5e-05	0.000158048	yes	9.74161
gene1132	gene1132	HMPREF0389_RS05665	NC_016630.1:1292686-1292998	q1	q2	OK	7.00698	67.4819	3.26764	2.52478	0.0069	0.0143385	yes	9.6307
gene661	gene661	HMPREF0389_RS03305	NC_016630.1:744229-745633	q1	q2	OK	173.447	1624.28	3.22724	8.31675	5e-05	0.000158048	yes	9.36475
gene593	gene593	HMPREF0389_RS02965	NC_016630.1:665327-667621	q1	q2	OK	272.231	2502.52	3.20048	4.65202	5e-05	0.000158048	yes	9.19264
gene70	gene70	HMPREF0389_RS00360	NC_016630.1:88785-89484	q1	q2	OK	49.7537	456.134	3.19658	8.04137	5e-05	0.000158048	yes	9.16783
gene413	gene413	HMPREF0389_RS02070	NC_016630.1:460903-462694	q1	q2	OK	79.8385	727.96	3.1887	8.05657	5e-05	0.000158048	yes	9.11789
gene1263	gene1263	HMPREF0389_RS06320	NC_016630.1:1439159-1440764	q1	q2	OK	4.05837	36.3934	3.16471	6.0737	5e-05	0.000158048	yes	8.96753
gene69	gene69	HMPREF0389_RS00355	NC_016630.1:86891-88253	q1	q2	OK	55.3237	449.77	3.02322	8.15691	5e-05	0.000158048	yes	8.1298
gene938	gene938	HMPREF0389_RS04695	NC_016630.1:1061851-1062085	q1	q2	OK	100.916	806.46	2.99845	5.52029	5e-05	0.000158048	yes	7.99141
gene1192	gene1192	HMPREF0389_RS08770	NC_016630.1:1359931-1366546	q1	q2	OK	49.3421	389.598	2.9811	7.53863	5e-05	0.000158048	yes	7.89588
gene1355	gene1355	HMPREF0389_RS06780	NC_016630.1:1520993-1523784	q1	q2	OK	66.689	523.611	2.97298	5.66867	5e-05	0.000158048	yes	7.85156
gene958	gene958	HMPREF0389_RS04795	NC_016630.1:1085143-1086580	q1	q2	OK	100.033	773.776	2.95144	7.87196	5e-05	0.000158048	yes	7.73521
gene1207	gene1207	HMPREF0389_RS06040	NC_016630.1:1381977-1382820	q1	q2	OK	1593.48	12030.7	2.91647	5.92908	5e-05	0.000158048	yes	7.54997
gene1356	gene1356	HMPREF0389_RS06785	NC_016630.1:1520993-1523784	q1	q2	OK	22.0399	161.804	2.87606	3.51092	5e-05	0.000158048	yes	7.34142
gene592	gene592	HMPREF0389_RS02960	NC_016630.1:665327-667621	q1	q2	OK	206.438	1446.06	2.80835	4.25947	5e-05	0.000158048	yes	7.00483
gene712	gene712	HMPREF0389_RS03560	NC_016630.1:784264-784531	q1	q2	OK	337.329	2339.8	2.79416	6.9662	5e-05	0.000158048	yes	6.93627
gene959	gene959	HMPREF0389_RS04800	NC_016630.1:1086638-1087982	q1	q2	OK	42.6449	292.303	2.77702	7.24674	5e-05	0.000158048	yes	6.85435
gene1534	gene1534	HMPREF0389_RS07680	NC_016630.1:1719124-1720171	q1	q2	OK	77.2142	510.766	2.72572	7.34835	5e-05	0.000158048	yes	6.6149
gene1664	gene1664	HMPREF0389_RS08330	NC_016630.1:1858136-1858799	q1	q2	OK	51.2657	319.109	2.63798	6.42996	5e-05	0.000158048	yes	6.2246
gene539	gene539	HMPREF0389_RS08820	NC_016630.1:610921-611260	q1	q2	OK	2584.38	16071	2.63657	6.66579	5e-05	0.000158048	yes	6.21851
gene1124	gene1124	HMPREF0389_RS05625	NC_016630.1:1285179-1286251	q1	q2	OK	3.98524	24.4928	2.61962	3.50752	5e-05	0.000158048	yes	6.14588
gene9	gene9	HMPREF0389_RS00050	NC_016630.1:16070-16346	q1	q2	OK	124.617	763.065	2.61431	5.72113	5e-05	0.000158048	yes	6.1233
gene783	gene783	HMPREF0389_RS03920	NC_016630.1:879184-879586	q1	q2	OK	939.751	5742.85	2.61142	6.92152	5e-05	0.000158048	yes	6.11105
gene711	gene711	HMPREF0389_RS03555	NC_016630.1:783566-784220	q1	q2	OK	108.738	663.716	2.60971	6.98896	5e-05	0.000158048	yes	6.10381
gene1135	gene1135	HMPREF0389_RS05680	NC_016630.1:1293164-1296151	q1	q2	OK	3.40038	20.7389	2.60857	1.81037	0.0128	0.0249489	yes	6.09899
gene1137	gene1137	HMPREF0389_RS05690	NC_016630.1:1296153-1297182	q1	q2	OK	5.23597	31.3804	2.58333	4.47144	5e-05	0.000158048	yes	5.99321
gene138	gene138	HMPREF0389_RS00700	NC_016630.1:166080-166452	q1	q2	OK	290.93	1686.28	2.5351	6.65763	5e-05	0.000158048	yes	5.79617
gene1354	gene1354	HMPREF0389_RS06775	NC_016630.1:1520035-1520980	q1	q2	OK	115.953	668.095	2.52651	6.79503	5e-05	0.000158048	yes	5.76176
gene1357	gene1357	HMPREF0389_RS06790	NC_016630.1:1520993-1523784	q1	q2	OK	19.5547	112.07	2.51882	3.02798	5e-05	0.000158048	yes	5.73113
gene836	gene836	HMPREF0389_RS04185	NC_016630.1:930619-932017	q1	q2	OK	64.3341	368.256	2.51705	6.6624	5e-05	0.000158048	yes	5.7241
gene1208	gene1208	HMPREF0389_RS06045	NC_016630.1:1382938-1383718	q1	q2	OK	1679.18	9394.84	2.48411	4.90093	5e-05	0.000158048	yes	5.59489
gene1061	gene1061	HMPREF0389_RS05310	NC_016630.1:1210636-1213157	q1	q2	OK	326.858	1825.2	2.48132	3.6973	5e-05	0.000158048	yes	5.58408
gene838	gene838	HMPREF0389_RS04195	NC_016630.1:932927-934439	q1	q2	OK	66.806	372.457	2.47902	6.52389	5e-05	0.000158048	yes	5.57519
gene710	gene710	HMPREF0389_RS03550	NC_016630.1:783339-783549	q1	q2	OK	289.314	1593.94	2.46189	5.38855	5e-05	0.000158048	yes	5.50938
gene1407	gene1407	HMPREF0389_RS07040	NC_016630.1:1576959-1577238	q1	q2	OK	3260.75	17664.7	2.4376	6.25598	5e-05	0.000158048	yes	5.4174
gene1130	gene1130	HMPREF0389_RS05655	NC_016630.1:1291586-1292450	q1	q2	OK	3.20546	17.1787	2.42202	2.99656	0.0001	0.000304457	yes	5.35921
gene1123	gene1123	HMPREF0389_RS05620	NC_016630.1:1283375-1285088	q1	q2	OK	3.7367	19.443	2.37942	4.42872	5e-05	0.000158048	yes	5.20328
gene1666	gene1666	HMPREF0389_RS08340	NC_016630.1:1859877-1862664	q1	q2	OK	28.2012	145.565	2.36783	6.31961	5e-05	0.000158048	yes	5.16164
gene837	gene837	HMPREF0389_RS04190	NC_016630.1:932036-932894	q1	q2	OK	55.8005	286.847	2.36193	5.9964	5e-05	0.000158048	yes	5.14058
gene726	gene726	HMPREF0389_RS03630	NC_016630.1:798969-800046	q1	q2	OK	35.1693	178.912	2.34686	6.08169	5e-05	0.000158048	yes	5.08716
gene47	gene47	HMPREF0389_RS00240	NC_016630.1:57494-59636	q1	q2	OK	138.191	702.811	2.34647	6.10181	5e-05	0.000158048	yes	5.08578
gene7	gene7	HMPREF0389_RS00040	NC_016630.1:13591-14851	q1	q2	OK	7.92509	40.0817	2.33844	4.77124	5e-05	0.000158048	yes	5.05755
gene1544	gene1544	fusA	NC_016630.1:1727669-1729655	q1	q2	OK	14.4846	70.8359	2.28996	5.82534	5e-05	0.000158048	yes	4.89043
gene499	gene499	HMPREF0389_RS02500	NC_016630.1:559340-562883	q1	q2	OK	118.588	572.233	2.27064	5.61115	5e-05	0.000158048	yes	4.82537
gene1126	gene1126	HMPREF0389_RS05635	NC_016630.1:1286268-1288563	q1	q2	OK	2.42854	11.6341	2.2602	4.03122	5e-05	0.000158048	yes	4.79058
gene1458	gene1458	HMPREF0389_RS07295	NC_016630.1:1634712-1635408	q1	q2	OK	548.801	2623.82	2.25731	5.91344	5e-05	0.000158048	yes	4.78099
gene1665	gene1665	HMPREF0389_RS08335	NC_016630.1:1858857-1859772	q1	q2	OK	35.3104	167.972	2.25005	5.55929	5e-05	0.000158048	yes	4.75699
gene840	gene840	HMPREF0389_RS04205	NC_016630.1:934454-935506	q1	q2	OK	118.571	549.907	2.21344	4.38046	5e-05	0.000158048	yes	4.6378
gene1169	gene1169	HMPREF0389_RS05850	NC_016630.1:1332263-1333277	q1	q2	OK	359.134	1619.42	2.17288	5.64135	5e-05	0.000158048	yes	4.50923
gene1543	gene1543	HMPREF0389_RS07725	NC_016630.1:1727307-1727592	q1	q2	OK	63.1849	281.047	2.15316	4.01779	5e-05	0.000158048	yes	4.44801
gene1581	gene1581	HMPREF0389_RS07915	NC_016630.1:1775200-1776016	q1	q2	OK	50.949	224.549	2.1399	5.36563	5e-05	0.000158048	yes	4.40731
gene1459	gene1459	HMPREF0389_RS07300	NC_016630.1:1635500-1636454	q1	q2	OK	430.238	1877.32	2.12547	5.53914	5e-05	0.000158048	yes	4.36345
gene1562	gene1562	HMPREF0389_RS07820	NC_016630.1:1750307-1751297	q1	q2	OK	2.01941	8.75495	2.11616	2.32586	0.00195	0.00466279	yes	4.33538
gene709	gene709	HMPREF0389_RS03545	NC_016630.1:782629-783316	q1	q2	OK	42.4173	182.416	2.10451	5.1825	5e-05	0.000158048	yes	4.30052
gene1663	gene1663	HMPREF0389_RS08325	NC_016630.1:1857239-1858100	q1	q2	OK	50.5722	217.397	2.10391	5.38753	5e-05	0.000158048	yes	4.29873
gene1136	gene1136	HMPREF0389_RS05685	NC_016630.1:1293164-1296151	q1	q2	OK	8.70796	37.4034	2.10276	1.79292	0.01145	0.0225131	yes	4.2953
gene839	gene839	HMPREF0389_RS04200	NC_016630.1:934454-935506	q1	q2	OK	89.3105	382.701	2.09932	3.57132	5e-05	0.000158048	yes	4.28507
gene1186	gene1186	HMPREF0389_RS05935	NC_016630.1:1350104-1351466	q1	q2	OK	343.238	1468.94	2.0975	5.29463	5e-05	0.000158048	yes	4.27967
gene1122	gene1122	HMPREF0389_RS05615	NC_016630.1:1274509-1283344	q1	q2	OK	4.06746	17.2572	2.085	5.40805	5e-05	0.000158048	yes	4.24275
gene1127	gene1127	HMPREF0389_RS05640	NC_016630.1:1288569-1291300	q1	q2	OK	2.06095	8.72659	2.08211	3.35041	0.0001	0.000304457	yes	4.23426
gene943	gene943	HMPREF0389_RS04720	NC_016630.1:1065085-1066615	q1	q2	OK	2.58336	10.918	2.07939	3.22736	5e-05	0.000158048	yes	4.22628
gene872	gene872	HMPREF0389_RS04365	NC_016630.1:967405-968617	q1	q2	OK	778.975	3216.34	2.04577	4.49752	5e-05	0.000158048	yes	4.12894
gene873	gene873	HMPREF0389_RS04370	NC_016630.1:969451-970603	q1	q2	OK	1521.59	6053.08	1.99209	3.78895	5e-05	0.000158048	yes	3.97813
gene705	gene705	HMPREF0389_RS03525	NC_016630.1:777052-778096	q1	q2	OK	234.198	918.782	1.97199	5.34179	5e-05	0.000158048	yes	3.92309
gene1460	gene1460	HMPREF0389_RS07305	NC_016630.1:1636527-1636971	q1	q2	OK	524.154	2048.55	1.96654	5.43771	5e-05	0.000158048	yes	3.9083
gene1685	gene1685	HMPREF0389_RS08435	NC_016630.1:1880295-1881060	q1	q2	OK	40.4007	157.798	1.96563	4.87883	5e-05	0.000158048	yes	3.90583
gene957	gene957	HMPREF0389_RS04790	NC_016630.1:1083696-1084821	q1	q2	OK	8.52127	33.2644	1.96484	3.91411	5e-05	0.000158048	yes	3.90369
gene1121	gene1121	HMPREF0389_RS05610	NC_016630.1:1273839-1274466	q1	q2	OK	6.69684	26.1312	1.96422	2.74013	0.0001	0.000304457	yes	3.90202
gene1092	gene1092	HMPREF0389_RS05465	NC_016630.1:1245351-1245582	q1	q2	OK	27.2466	105.587	1.95429	1.89557	0.0087	0.0175903	yes	3.87525
gene443	gene443	HMPREF0389_RS02220	NC_016630.1:508254-508806	q1	q2	OK	132.828	509.07	1.9383	5.19977	5e-05	0.000158048	yes	3.83254
gene704	gene704	HMPREF0389_RS03520	NC_016630.1:776377-776785	q1	q2	OK	571.754	2185.69	1.93462	5.3634	5e-05	0.000158048	yes	3.82277
gene1154	gene1154	HMPREF0389_RS05775	NC_016630.1:1315541-1316072	q1	q2	OK	1754.95	6667.06	1.92562	4.73393	5e-05	0.000158048	yes	3.799
gene835	gene835	HMPREF0389_RS04180	NC_016630.1:930218-930617	q1	q2	OK	88.2332	334.222	1.92141	4.55476	5e-05	0.000158048	yes	3.78793
gene1662	gene1662	HMPREF0389_RS08320	NC_016630.1:1855874-1856852	q1	q2	OK	37.4547	141.78	1.92044	4.75517	5e-05	0.000158048	yes	3.78538
gene713	gene713	HMPREF0389_RS03565	NC_016630.1:784531-786163	q1	q2	OK	69.8795	264.291	1.91918	5.29984	5e-05	0.000158048	yes	3.78208
gene5	gene5	HMPREF0389_RS00030	NC_016630.1:10272-10980	q1	q2	OK	10.5531	39.6447	1.90946	3.48187	5e-05	0.000158048	yes	3.75668
gene890	gene890	HMPREF0389_RS04455	NC_016630.1:997817-999957	q1	q2	OK	467.405	1672.92	1.83962	4.07175	5e-05	0.000158048	yes	3.57916
gene1256	gene1256	HMPREF0389_RS06285	NC_016630.1:1431752-1432127	q1	q2	OK	1187.75	4209.41	1.82539	4.95437	5e-05	0.000158048	yes	3.54403
gene1188	gene1188	HMPREF0389_RS05945	NC_016630.1:1353706-1356286	q1	q2	OK	318.429	1125.06	1.82096	4.44568	5e-05	0.000158048	yes	3.53316
gene442	gene442	HMPREF0389_RS02215	NC_016630.1:507467-508214	q1	q2	OK	217.213	764.129	1.81471	5.01248	5e-05	0.000158048	yes	3.51789
gene761	gene761	HMPREF0389_RS03810	NC_016630.1:848279-849509	q1	q2	OK	458.354	1600.04	1.80358	4.36439	5e-05	0.000158048	yes	3.49085
gene785	gene785	HMPREF0389_RS03930	NC_016630.1:880232-881264	q1	q2	OK	82.7529	286.428	1.79129	4.82446	5e-05	0.000158048	yes	3.46124
gene889	gene889	HMPREF0389_RS04450	NC_016630.1:997050-997404	q1	q2	OK	445.122	1518.36	1.77024	4.88042	5e-05	0.000158048	yes	3.41111
gene782	gene782	HMPREF0389_RS03915	NC_016630.1:878281-878971	q1	q2	OK	124.096	422.613	1.76788	4.74088	5e-05	0.000158048	yes	3.40553
gene1408	gene1408	HMPREF0389_RS07045	NC_016630.1:1577791-1578871	q1	q2	OK	228.94	775.758	1.76064	4.78506	5e-05	0.000158048	yes	3.38848
gene984	gene984	HMPREF0389_RS04925	NC_016630.1:1130693-1132850	q1	q2	OK	76.171	258.088	1.76055	4.8509	5e-05	0.000158048	yes	3.38827
gene374	gene374	HMPREF0389_RS01880	NC_016630.1:420758-422057	q1	q2	OK	23.0811	78.0019	1.7568	4.40281	5e-05	0.000158048	yes	3.37948
gene895	gene895	HMPREF0389_RS04480	NC_016630.1:1001709-1003561	q1	q2	OK	56.72	191.154	1.75281	2.65659	5e-05	0.000158048	yes	3.37014
gene17	gene17	HMPREF0389_RS00090	NC_016630.1:23681-24068	q1	q2	OK	432.958	1452.55	1.74629	4.82271	5e-05	0.000158048	yes	3.35495
gene662	gene662	HMPREF0389_RS03310	NC_016630.1:745833-747195	q1	q2	OK	12.0678	40.3361	1.74091	3.96563	5e-05	0.000158048	yes	3.34246
gene1062	gene1062	HMPREF0389_RS08750	NC_016630.1:1210636-1213157	q1	q2	OK	487.235	1625.6	1.73828	2.07248	0.00145	0.00356487	yes	3.33637
gene1586	gene1586	HMPREF0389_RS07940	NC_016630.1:1782420-1782996	q1	q2	OK	164.396	548.048	1.73713	4.68029	5e-05	0.000158048	yes	3.33371
gene1413	gene1413	HMPREF0389_RS07070	NC_016630.1:1582713-1583904	q1	q2	OK	96.8908	321.714	1.73135	4.82456	5e-05	0.000158048	yes	3.32038
gene811	gene811	HMPREF0389_RS04060	NC_016630.1:906671-907001	q1	q2	OK	268.178	889.427	1.72968	4.49271	5e-05	0.000158048	yes	3.31654
gene444	gene444	HMPREF0389_RS02225	NC_016630.1:508809-510525	q1	q2	OK	100.848	334.103	1.72811	4.7815	5e-05	0.000158048	yes	3.31294
gene1410	gene1410	HMPREF0389_RS07055	NC_016630.1:1579871-1580897	q1	q2	OK	182.788	605.316	1.72752	4.77616	5e-05	0.000158048	yes	3.31158
gene841	gene841	HMPREF0389_RS04210	NC_016630.1:935551-935812	q1	q2	OK	120.06	397.099	1.72575	3.45748	5e-05	0.000158048	yes	3.30752
gene12	gene12	gyrB	NC_016630.1:18103-20020	q1	q2	OK	56.2721	183.034	1.70162	4.4387	5e-05	0.000158048	yes	3.25266
gene19	gene19	HMPREF0389_RS00100	NC_016630.1:25354-26044	q1	q2	OK	288.898	938.467	1.69974	4.71213	5e-05	0.000158048	yes	3.24842
gene762	gene762	HMPREF0389_RS03815	NC_016630.1:849510-851581	q1	q2	OK	575.623	1869.39	1.69937	2.08942	0.0018	0.00431725	yes	3.24759
gene891	gene891	HMPREF0389_RS04460	NC_016630.1:997817-999957	q1	q2	OK	423.992	1374.75	1.69706	1.91842	0.0015	0.00365916	yes	3.2424
gene1401	gene1401	eutD	NC_016630.1:1571036-1572032	q1	q2	OK	210.761	682.404	1.69502	4.53429	5e-05	0.000158048	yes	3.23781
gene1411	gene1411	HMPREF0389_RS07060	NC_016630.1:1580909-1582178	q1	q2	OK	138.468	442.55	1.67628	4.63107	5e-05	0.000158048	yes	3.19603
gene384	gene384	HMPREF0389_RS01930	NC_016630.1:432687-433104	q1	q2	OK	8.71347	27.6746	1.66724	1.94133	0.00705	0.0146308	yes	3.17606
gene1551	gene1551	HMPREF0389_RS07765	NC_016630.1:1741047-1741407	q1	q2	OK	63.2829	199.33	1.65527	3.4665	5e-05	0.000158048	yes	3.14982
gene1409	gene1409	HMPREF0389_RS07050	NC_016630.1:1578887-1579856	q1	q2	OK	215.195	664.789	1.62725	4.49647	5e-05	0.000158048	yes	3.08924
gene294	gene294	HMPREF0389_RS01480	NC_016630.1:340538-340700	q1	q2	OK	7494.74	22878.4	1.61004	4.4064	5e-05	0.000158048	yes	3.0526
gene985	gene985	HMPREF0389_RS04930	NC_016630.1:1132995-1133862	q1	q2	OK	214.817	645.238	1.58672	4.37657	5e-05	0.000158048	yes	3.00366
gene18	gene18	HMPREF0389_RS00095	NC_016630.1:24068-24890	q1	q2	OK	236.316	709.726	1.58655	4.37752	5e-05	0.000158048	yes	3.0033
gene940	gene940	HMPREF0389_RS04705	NC_016630.1:1062990-1063239	q1	q2	OK	21.3548	63.9998	1.58351	1.47359	0.02455	0.0442294	yes	2.99698
gene893	gene893	HMPREF0389_RS04470	NC_016630.1:1000058-1001252	q1	q2	OK	41.5275	124.113	1.57952	4.09466	5e-05	0.000158048	yes	2.9887
gene923	gene923	HMPREF0389_RS04620	NC_016630.1:1047031-1047301	q1	q2	OK	2536.74	7537.77	1.57116	4.25236	5e-05	0.000158048	yes	2.97144
gene736	gene736	HMPREF0389_RS03680	NC_016630.1:811830-813588	q1	q2	OK	14.0714	41.7038	1.56742	3.84042	5e-05	0.000158048	yes	2.96374
gene735	gene735	HMPREF0389_RS03675	NC_016630.1:810102-811827	q1	q2	OK	20.0605	58.8087	1.55167	3.9735	5e-05	0.000158048	yes	2.93156
gene1589	gene1589	HMPREF0389_RS07955	NC_016630.1:1785428-1787753	q1	q2	OK	1061.07	3104.16	1.54868	3.00251	5e-05	0.000158048	yes	2.92549
gene933	gene933	HMPREF0389_RS04670	NC_016630.1:1057849-1058821	q1	q2	OK	209.978	608.283	1.53451	4.25781	5e-05	0.000158048	yes	2.8969
gene82	gene82	HMPREF0389_RS00420	NC_016630.1:99985-100630	q1	q2	OK	52.3087	150.681	1.52638	3.73237	5e-05	0.000158048	yes	2.88062
gene180	gene180	HMPREF0389_RS00910	NC_016630.1:215639-217007	q1	q2	OK	73.1885	209.862	1.51975	4.20179	5e-05	0.000158048	yes	2.86741
gene894	gene894	HMPREF0389_RS04475	NC_016630.1:1001283-1001667	q1	q2	OK	56.8488	162.704	1.51705	3.12202	5e-05	0.000158048	yes	2.86205
gene706	gene706	HMPREF0389_RS03530	NC_016630.1:778219-780748	q1	q2	OK	321.06	916.623	1.51348	3.75006	5e-05	0.000158048	yes	2.85498
gene1237	gene1237	HMPREF0389_RS06190	NC_016630.1:1409157-1409481	q1	q2	OK	27.8303	79.082	1.50669	2.27572	0.0009	0.00232549	yes	2.84157
gene1701	gene1701	HMPREF0389_RS08515	NC_016630.1:1899336-1899810	q1	q2	OK	282.287	801.603	1.50572	4.13066	5e-05	0.000158048	yes	2.83966
gene928	gene928	HMPREF0389_RS04645	NC_016630.1:1052082-1052541	q1	q2	OK	848.628	2400.73	1.50027	4.08587	5e-05	0.000158048	yes	2.82896
gene1400	gene1400	HMPREF0389_RS07005	NC_016630.1:1570245-1570473	q1	q2	OK	254.319	719.025	1.4994	3.22674	5e-05	0.000158048	yes	2.82725
gene942	gene942	HMPREF0389_RS04715	NC_016630.1:1064287-1065070	q1	q2	OK	3.96088	11.1222	1.48955	1.86312	0.00515	0.0111595	yes	2.80801
gene1118	gene1118	HMPREF0389_RS05595	NC_016630.1:1270986-1271601	q1	q2	OK	8.981	25.2148	1.48932	2.2741	0.0008	0.00207736	yes	2.80757
gene1649	gene1649	HMPREF0389_RS08255	NC_016630.1:1843496-1845375	q1	q2	OK	24.6674	69.2176	1.48853	2.3985	0.00025	0.000707658	yes	2.80603
gene781	gene781	HMPREF0389_RS03910	NC_016630.1:877148-878270	q1	q2	OK	74.0041	207.434	1.48697	4.05747	5e-05	0.000158048	yes	2.803
gene1251	gene1251	HMPREF0389_RS06260	NC_016630.1:1423392-1426979	q1	q2	OK	21.5306	60.2276	1.48403	1.91628	0.0025	0.00582715	yes	2.79729
gene1398	gene1398	HMPREF0389_RS06995	NC_016630.1:1568414-1569782	q1	q2	OK	58.4522	163.291	1.48212	3.92861	5e-05	0.000158048	yes	2.79359
gene1644	gene1644	HMPREF0389_RS08230	NC_016630.1:1838511-1839795	q1	q2	OK	23.8781	66.4296	1.47614	3.55099	5e-05	0.000158048	yes	2.78203
gene113	gene113	HMPREF0389_RS00575	NC_016630.1:136101-137262	q1	q2	OK	111.938	311.397	1.47606	4.12185	5e-05	0.000158048	yes	2.78188
gene1715	gene1715	HMPREF0389_RS08585	NC_016630.1:1917185-1917728	q1	q2	OK	1594.67	4408.89	1.46715	3.72819	5e-05	0.000158048	yes	2.76475
gene1072	gene1072	HMPREF0389_RS05365	NC_016630.1:1223760-1224705	q1	q2	OK	233.78	645.173	1.46453	3.9011	5e-05	0.000158048	yes	2.75974
gene1659	gene1659	HMPREF0389_RS08305	NC_016630.1:1854163-1854430	q1	q2	OK	502.433	1381.01	1.45873	3.6322	5e-05	0.000158048	yes	2.74866
gene136	gene136	HMPREF0389_RS00690	NC_016630.1:159432-164388	q1	q2	OK	16.1554	44.3354	1.45644	4.06218	5e-05	0.000158048	yes	2.7443
gene1517	gene1517	HMPREF0389_RS07595	NC_016630.1:1702062-1703526	q1	q2	OK	86.0499	236.029	1.45572	3.88005	5e-05	0.000158048	yes	2.74293
gene1230	gene1230	HMPREF0389_RS06155	NC_016630.1:1401818-1402358	q1	q2	OK	5682.34	15461	1.44407	2.77161	5e-05	0.000158048	yes	2.72087
gene1646	gene1646	HMPREF0389_RS08240	NC_016630.1:1841165-1841807	q1	q2	OK	95.3265	258.84	1.44111	3.77648	5e-05	0.000158048	yes	2.7153
gene1645	gene1645	HMPREF0389_RS08235	NC_016630.1:1839803-1841087	q1	q2	OK	11.8224	32.067	1.43957	3.02616	5e-05	0.000158048	yes	2.7124
gene733	gene733	HMPREF0389_RS03665	NC_016630.1:807547-808240	q1	q2	OK	64.0694	172.853	1.43184	3.66339	5e-05	0.000158048	yes	2.69791
gene1250	gene1250	HMPREF0389_RS06255	NC_016630.1:1423392-1426979	q1	q2	OK	42.6707	115.007	1.4304	2.13798	0.0003	0.000843113	yes	2.69521
gene474	gene474	HMPREF0389_RS02375	NC_016630.1:538318-540470	q1	q2	OK	120.078	322.527	1.42544	3.29125	5e-05	0.000158048	yes	2.68596
gene875	gene875	HMPREF0389_RS04380	NC_016630.1:973307-974450	q1	q2	OK	351.39	942.071	1.42276	3.75552	5e-05	0.000158048	yes	2.68098
gene932	gene932	HMPREF0389_RS04665	NC_016630.1:1057237-1057810	q1	q2	OK	229.82	615.166	1.42047	3.96364	5e-05	0.000158048	yes	2.67673
gene1672	gene1672	HMPREF0389_RS08370	NC_016630.1:1867144-1868884	q1	q2	OK	9.81128	26.1689	1.41534	3.19495	5e-05	0.000158048	yes	2.66723
gene1381	gene1381	HMPREF0389_RS06910	NC_016630.1:1549240-1550386	q1	q2	OK	43.3976	115.712	1.41485	3.7431	5e-05	0.000158048	yes	2.66632
gene458	gene458	HMPREF0389_RS02295	NC_016630.1:522941-524057	q1	q2	OK	57.0373	151.44	1.40877	3.65411	5e-05	0.000158048	yes	2.65511
gene1714	gene1714	HMPREF0389_RS08580	NC_016630.1:1914436-1916404	q1	q2	OK	51.9464	137.563	1.40499	3.92278	5e-05	0.000158048	yes	2.64816
gene159	gene159	HMPREF0389_RS00805	NC_016630.1:193436-193955	q1	q2	OK	73.5448	194.134	1.40035	3.43627	5e-05	0.000158048	yes	2.63966
gene912	gene912	HMPREF0389_RS04565	NC_016630.1:1026139-1026958	q1	q2	OK	653.622	1720.06	1.39593	3.59341	5e-05	0.000158048	yes	2.63158
gene763	gene763	HMPREF0389_RS03820	NC_016630.1:849510-851581	q1	q2	OK	598.595	1572.48	1.39339	2.56042	5e-05	0.000158048	yes	2.62695
gene114	gene114	HMPREF0389_RS00580	NC_016630.1:137295-137841	q1	q2	OK	141.372	370.059	1.38826	3.74358	5e-05	0.000158048	yes	2.61763
gene1402	gene1402	HMPREF0389_RS07015	NC_016630.1:1572280-1573015	q1	q2	OK	246.758	642.69	1.38103	3.74839	5e-05	0.000158048	yes	2.60454
gene1568	gene1568	HMPREF0389_RS07850	NC_016630.1:1757279-1764335	q1	q2	OK	5.25477	13.6718	1.3795	3.58734	5e-05	0.000158048	yes	2.60178
gene941	gene941	HMPREF0389_RS04710	NC_016630.1:1063353-1064136	q1	q2	OK	5.64835	14.5921	1.36929	1.98155	0.0023	0.00540913	yes	2.58343
gene1657	gene1657	HMPREF0389_RS08295	NC_016630.1:1850053-1852759	q1	q2	OK	78.3577	202.373	1.36887	3.62692	5e-05	0.000158048	yes	2.58268
gene174	gene174	HMPREF0389_RS00880	NC_016630.1:208378-208609	q1	q2	OK	734.121	1894.67	1.36785	3.52971	5e-05	0.000158048	yes	2.58086
gene1419	gene1419	HMPREF0389_RS07100	NC_016630.1:1589945-1591283	q1	q2	OK	116.205	299.692	1.36681	3.73935	5e-05	0.000158048	yes	2.579
gene729	gene729	HMPREF0389_RS03645	NC_016630.1:802245-803568	q1	q2	OK	10.0362	25.8595	1.36547	2.86997	5e-05	0.000158048	yes	2.5766
gene81	gene81	HMPREF0389_RS00415	NC_016630.1:99549-99981	q1	q2	OK	151.75	386.912	1.35031	3.46264	5e-05	0.000158048	yes	2.54967
gene550	gene550	HMPREF0389_RS02750	NC_016630.1:622177-623398	q1	q2	OK	866.92	2204.72	1.34663	3.31189	5e-05	0.000158048	yes	2.54317
gene1412	gene1412	HMPREF0389_RS07065	NC_016630.1:1582182-1582671	q1	q2	OK	170.337	431.385	1.34059	3.6174	5e-05	0.000158048	yes	2.53255
gene441	gene441	HMPREF0389_RS02210	NC_016630.1:495696-507453	q1	q2	OK	40.9841	103.697	1.33924	3.45412	5e-05	0.000158048	yes	2.53018
gene482	gene482	HMPREF0389_RS02415	NC_016630.1:545581-546451	q1	q2	OK	105.796	266.622	1.33351	3.64454	5e-05	0.000158048	yes	2.52015
gene56	gene56	HMPREF0389_RS00285	NC_016630.1:65918-66098	q1	q2	OK	307.941	769.659	1.32157	2.45076	0.00015	0.000445463	yes	2.49938
gene925	gene925	HMPREF0389_RS04630	NC_016630.1:1047664-1049305	q1	q2	OK	77.7912	194.123	1.3193	3.65423	5e-05	0.000158048	yes	2.49545
gene1565	gene1565	HMPREF0389_RS07835	NC_016630.1:1753199-1754255	q1	q2	OK	41.483	103.517	1.31927	3.29682	5e-05	0.000158048	yes	2.4954
gene1684	gene1684	HMPREF0389_RS08430	NC_016630.1:1878027-1879470	q1	q2	OK	86.0525	213.705	1.31233	3.63634	5e-05	0.000158048	yes	2.48342
gene777	gene777	HMPREF0389_RS03890	NC_016630.1:868970-870974	q1	q2	OK	547.983	1347.97	1.29859	3.15418	5e-05	0.000158048	yes	2.45988
gene11	gene11	HMPREF0389_RS00060	NC_016630.1:17024-18092	q1	q2	OK	78.7246	193.21	1.29528	3.54598	5e-05	0.000158048	yes	2.45425
gene6	gene6	HMPREF0389_RS00035	NC_016630.1:11011-13369	q1	q2	OK	5.34848	13.1198	1.29455	2.76283	5e-05	0.000158048	yes	2.453
gene1582	gene1582	HMPREF0389_RS07920	NC_016630.1:1776019-1776949	q1	q2	OK	69.1284	169.433	1.29336	3.49681	5e-05	0.000158048	yes	2.45098
gene112	gene112	HMPREF0389_RS00570	NC_016630.1:135419-135806	q1	q2	OK	182.114	445.913	1.29192	3.32174	5e-05	0.000158048	yes	2.44854
gene1566	gene1566	HMPREF0389_RS07840	NC_016630.1:1754267-1755679	q1	q2	OK	30.8708	75.5294	1.2908	3.2211	5e-05	0.000158048	yes	2.44664
gene1516	gene1516	HMPREF0389_RS07590	NC_016630.1:1700526-1702059	q1	q2	OK	141.589	345.866	1.2885	3.45189	5e-05	0.000158048	yes	2.44274
gene780	gene780	HMPREF0389_RS03905	NC_016630.1:873386-876929	q1	q2	OK	91.5437	221.03	1.27171	3.37673	5e-05	0.000158048	yes	2.41448
gene1091	gene1091	HMPREF0389_RS05460	NC_016630.1:1243538-1245209	q1	q2	OK	33.1684	79.6503	1.26387	3.40334	5e-05	0.000158048	yes	2.40139
gene16	gene16	HMPREF0389_RS00085	NC_016630.1:23297-23621	q1	q2	OK	430.425	1031.61	1.26107	3.40293	5e-05	0.000158048	yes	2.39673
gene1071	gene1071	HMPREF0389_RS08755	NC_016630.1:1222575-1223535	q1	q2	OK	254.414	607.809	1.25644	3.46776	5e-05	0.000158048	yes	2.38905
gene1399	gene1399	HMPREF0389_RS07000	NC_016630.1:1569785-1570223	q1	q2	OK	54.6051	130.242	1.25409	2.70043	5e-05	0.000158048	yes	2.38517
gene931	gene931	HMPREF0389_RS04660	NC_016630.1:1056438-1057158	q1	q2	OK	115.041	273.223	1.24793	3.44028	5e-05	0.000158048	yes	2.375
gene543	gene543	HMPREF0389_RS02715	NC_016630.1:614176-615307	q1	q2	OK	695.324	1641.14	1.23894	2.99994	5e-05	0.000158048	yes	2.36025
gene1195	gene1195	HMPREF0389_RS05980	NC_016630.1:1368722-1370036	q1	q2	OK	73.1162	172.107	1.23505	3.34752	5e-05	0.000158048	yes	2.3539
gene1364	gene1364	HMPREF0389_RS06825	NC_016630.1:1530298-1531075	q1	q2	OK	69.6344	163.812	1.23417	3.24745	5e-05	0.000158048	yes	2.35246
gene784	gene784	HMPREF0389_RS03925	NC_016630.1:879659-880217	q1	q2	OK	219.938	515.157	1.22791	3.43192	5e-05	0.000158048	yes	2.34227
gene748	gene748	HMPREF0389_RS03745	NC_016630.1:828665-834635	q1	q2	OK	10.8117	25.3079	1.22699	3.36805	5e-05	0.000158048	yes	2.34078
gene814	gene814	HMPREF0389_RS04075	NC_016630.1:908639-910952	q1	q2	OK	46.2422	107.55	1.21772	3.30826	5e-05	0.000158048	yes	2.32579
gene1661	gene1661	HMPREF0389_RS08315	NC_016630.1:1854439-1855815	q1	q2	OK	275.458	637.47	1.21053	2.06385	0.00065	0.00172201	yes	2.31423
gene650	gene650	HMPREF0389_RS03250	NC_016630.1:729796-730234	q1	q2	OK	1955.06	4517.92	1.20845	3.0794	5e-05	0.000158048	yes	2.31089
gene911	gene911	HMPREF0389_RS04560	NC_016630.1:1020149-1025762	q1	q2	OK	77.9465	180.033	1.20771	3.09182	5e-05	0.000158048	yes	2.30971
gene1358	gene1358	HMPREF0389_RS06795	NC_016630.1:1524407-1524932	q1	q2	OK	35.9003	82.7014	1.20391	2.53566	0.00015	0.000445463	yes	2.30363
gene1382	gene1382	HMPREF0389_RS06915	NC_016630.1:1550620-1551058	q1	q2	OK	30.2787	69.6733	1.2023	2.28856	0.00025	0.000707658	yes	2.30106
gene1194	gene1194	HMPREF0389_RS05975	NC_016630.1:1368104-1368719	q1	q2	OK	115.112	264.192	1.19855	3.12787	5e-05	0.000158048	yes	2.29509
gene115	gene115	HMPREF0389_RS00585	NC_016630.1:137860-138721	q1	q2	OK	116.59	266.067	1.19035	3.32282	5e-05	0.000158048	yes	2.28208
gene842	gene842	HMPREF0389_RS04215	NC_016630.1:935893-936397	q1	q2	OK	53.5763	121.525	1.18158	2.66302	5e-05	0.000158048	yes	2.26825
gene527	gene527	HMPREF0389_RS02640	NC_016630.1:597305-597863	q1	q2	OK	98.9549	223.853	1.17771	3.04245	5e-05	0.000158048	yes	2.26217
gene1641	gene1641	HMPREF0389_RS08215	NC_016630.1:1836217-1837353	q1	q2	OK	28.185	63.3104	1.16752	1.39183	0.0156	0.0296343	yes	2.24625
gene896	gene896	HMPREF0389_RS04485	NC_016630.1:1001709-1003561	q1	q2	OK	45.1478	101.085	1.16285	2.55931	5e-05	0.000158048	yes	2.23899
gene927	gene927	HMPREF0389_RS04640	NC_016630.1:1051435-1051693	q1	q2	OK	548.592	1227.92	1.16241	3.02305	5e-05	0.000158048	yes	2.23831
gene1656	gene1656	HMPREF0389_RS08290	NC_016630.1:1849555-1850017	q1	q2	OK	249.63	557.275	1.1586	3.17812	5e-05	0.000158048	yes	2.23241
gene178	gene178	HMPREF0389_RS00900	NC_016630.1:213510-213963	q1	q2	OK	100.304	223.639	1.15679	2.84537	5e-05	0.000158048	yes	2.22961
gene734	gene734	HMPREF0389_RS03670	NC_016630.1:808371-809538	q1	q2	OK	55.1906	122.604	1.15151	3.13045	5e-05	0.000158048	yes	2.22146
gene1218	gene1218	HMPREF0389_RS06095	NC_016630.1:1390660-1391317	q1	q2	OK	30.3185	67.2856	1.1501	2.48518	5e-05	0.000158048	yes	2.21929
gene1418	gene1418	HMPREF0389_RS07095	NC_016630.1:1588276-1589218	q1	q2	OK	115.257	255.319	1.14745	3.17383	5e-05	0.000158048	yes	2.21522
gene1363	gene1363	HMPREF0389_RS06820	NC_016630.1:1529575-1530028	q1	q2	OK	51.3805	113.655	1.14537	2.45044	0.00015	0.000445463	yes	2.21203
gene528	gene528	pyrH	NC_016630.1:597865-598579	q1	q2	OK	54.8151	121.249	1.14533	2.8599	5e-05	0.000158048	yes	2.21197
gene1160	gene1160	HMPREF0389_RS08760	NC_016630.1:1321575-1323345	q1	q2	OK	741.03	1632.63	1.1396	2.72897	5e-05	0.000158048	yes	2.2032
gene111	gene111	HMPREF0389_RS08665	NC_016630.1:134672-135350	q1	q2	OK	206.175	454.224	1.13954	3.17502	5e-05	0.000158048	yes	2.20311
gene14	gene14	HMPREF0389_RS00075	NC_016630.1:22652-22934	q1	q2	OK	2099.06	4581.19	1.12598	3.14131	5e-05	0.000158048	yes	2.1825
gene708	gene708	HMPREF0389_RS03540	NC_016630.1:781712-782504	q1	q2	OK	12.2097	26.4937	1.11762	2.12968	0.0003	0.000843113	yes	2.16989
gene742	gene742	HMPREF0389_RS03715	NC_016630.1:818867-820115	q1	q2	OK	39.7768	86.1045	1.11416	2.93581	5e-05	0.000158048	yes	2.16469
gene1442	gene1442	HMPREF0389_RS07215	NC_016630.1:1607604-1611886	q1	q2	OK	9.08701	19.6319	1.11133	2.41901	0.0001	0.000304457	yes	2.16045
gene1395	gene1395	HMPREF0389_RS06980	NC_016630.1:1565635-1566580	q1	q2	OK	55.5616	119.982	1.11065	2.85751	5e-05	0.000158048	yes	2.15943
gene1643	gene1643	HMPREF0389_RS08225	NC_016630.1:1837361-1838504	q1	q2	OK	21.9736	47.2805	1.10547	2.53835	0.00015	0.000445463	yes	2.15169
gene148	gene148	HMPREF0389_RS00750	NC_016630.1:175312-175600	q1	q2	OK	42.2732	90.793	1.10284	1.6848	0.00575	0.0122901	yes	2.14777
gene445	gene445	HMPREF0389_RS02230	NC_016630.1:510642-512040	q1	q2	OK	119.27	255.595	1.09963	3.08765	5e-05	0.000158048	yes	2.143
gene1220	gene1220	HMPREF0389_RS06105	NC_016630.1:1392231-1392960	q1	q2	OK	39.9226	85.5063	1.09882	2.58352	5e-05	0.000158048	yes	2.14179
gene1709	gene1709	HMPREF0389_RS08555	NC_016630.1:1908910-1909603	q1	q2	OK	28.7042	61.3491	1.09578	2.39696	5e-05	0.000158048	yes	2.13729
gene1227	gene1227	tuf	NC_016630.1:1398921-1400115	q1	q2	OK	194.257	413.937	1.09144	3.00142	5e-05	0.000158048	yes	2.13087
gene476	gene476	HMPREF0389_RS02385	NC_016630.1:540483-540696	q1	q2	OK	533.385	1132.93	1.08681	2.54774	5e-05	0.000158048	yes	2.12404
gene529	gene529	HMPREF0389_RS02650	NC_016630.1:598708-599503	q1	q2	OK	22.8791	48.5724	1.08611	2.36178	0.0001	0.000304457	yes	2.12301
gene10	gene10	HMPREF0389_RS00055	NC_016630.1:16804-17017	q1	q2	OK	451.603	954.775	1.08011	2.45446	5e-05	0.000158048	yes	2.1142
gene1383	gene1383	HMPREF0389_RS06920	NC_016630.1:1551630-1552344	q1	q2	OK	27.8327	58.7835	1.07863	2.36822	5e-05	0.000158048	yes	2.11203
gene57	gene57	HMPREF0389_RS00295	NC_016630.1:66506-72800	q1	q2	OK	19.5621	41.1918	1.07429	2.99428	5e-05	0.000158048	yes	2.10569
gene1642	gene1642	HMPREF0389_RS08220	NC_016630.1:1836217-1837353	q1	q2	OK	20.8718	43.8571	1.07126	1.75934	0.0041	0.00914929	yes	2.10127
gene760	gene760	HMPREF0389_RS03805	NC_016630.1:846681-847812	q1	q2	OK	245.754	515.108	1.06766	2.93611	5e-05	0.000158048	yes	2.09603
gene544	gene544	dnaK	NC_016630.1:615389-617225	q1	q2	OK	851.922	1776.85	1.06053	2.40049	0.0001	0.000304457	yes	2.0857
gene1473	gene1473	HMPREF0389_RS07370	NC_016630.1:1654540-1654903	q1	q2	OK	29.0544	60.5481	1.05932	1.74958	0.00355	0.00805932	yes	2.08395
gene1660	gene1660	HMPREF0389_RS08310	NC_016630.1:1854439-1855815	q1	q2	OK	123.537	257.34	1.05874	2.10682	0.0002	0.000577574	yes	2.08311
gene179	gene179	HMPREF0389_RS00905	NC_016630.1:213995-215609	q1	q2	OK	52.92	110.233	1.05868	2.92046	5e-05	0.000158048	yes	2.08302
gene863	gene863	HMPREF0389_RS04320	NC_016630.1:956701-957511	q1	q2	OK	785.577	1631.35	1.05424	2.66936	5e-05	0.000158048	yes	2.07662
gene1461	gene1461	HMPREF0389_RS07310	NC_016630.1:1637396-1639634	q1	q2	OK	29.0669	60.3455	1.05387	2.87334	5e-05	0.000158048	yes	2.07609
gene1167	gene1167	HMPREF0389_RS05840	NC_016630.1:1329725-1331660	q1	q2	OK	392.677	811.505	1.04726	2.57286	5e-05	0.000158048	yes	2.0666
gene881	gene881	HMPREF0389_RS04410	NC_016630.1:982549-983803	q1	q2	OK	186.908	384.935	1.04229	2.80628	5e-05	0.000158048	yes	2.05949
gene741	gene741	HMPREF0389_RS03710	NC_016630.1:817842-818835	q1	q2	OK	46.4524	95.4323	1.03872	2.69689	5e-05	0.000158048	yes	2.0544
gene929	gene929	HMPREF0389_RS04650	NC_016630.1:1052542-1053745	q1	q2	OK	448.927	917.004	1.03045	2.71259	5e-05	0.000158048	yes	2.04266
gene20	gene20	HMPREF0389_RS00105	NC_016630.1:26501-27245	q1	q2	OK	63.6555	129.939	1.02948	2.5702	5e-05	0.000158048	yes	2.04129
gene1548	gene1548	HMPREF0389_RS07750	NC_016630.1:1732853-1737065	q1	q2	OK	7.03252	14.3223	1.02615	2.51867	5e-05	0.000158048	yes	2.03658
gene524	gene524	HMPREF0389_RS02625	NC_016630.1:595393-596182	q1	q2	OK	104.54	209.673	1.00409	2.74849	5e-05	0.000158048	yes	2.00568
gene66	gene66	HMPREF0389_RS00340	NC_016630.1:83492-84989	q1	q2	OK	342.03	681.788	0.995201	2.626	5e-05	0.000158048	yes	1.99336
gene876	gene876	HMPREF0389_RS04385	NC_016630.1:974492-975278	q1	q2	OK	528.82	1048.48	0.987445	2.67195	5e-05	0.000158048	yes	1.98267
gene15	gene15	HMPREF0389_RS00080	NC_016630.1:23016-23274	q1	q2	OK	1106.25	2191.31	0.98611	2.72491	5e-05	0.000158048	yes	1.98084
gene805	gene805	HMPREF0389_RS04030	NC_016630.1:901167-901782	q1	q2	OK	63.1156	124.315	0.977932	2.40286	5e-05	0.000158048	yes	1.96964
gene373	gene373	HMPREF0389_RS08690	NC_016630.1:418677-420489	q1	q2	OK	43.3256	85.0798	0.973597	2.70605	5e-05	0.000158048	yes	1.96373
gene756	gene756	HMPREF0389_RS03785	NC_016630.1:842309-843191	q1	q2	OK	1195.64	2343.35	0.970795	2.39554	5e-05	0.000158048	yes	1.95992
gene1321	gene1321	HMPREF0389_RS06610	NC_016630.1:1485569-1486475	q1	q2	OK	535.347	1048.72	0.970088	2.5575	5e-05	0.000158048	yes	1.95896
gene755	gene755	HMPREF0389_RS03780	NC_016630.1:840977-842192	q1	q2	OK	1747.72	3404.96	0.962162	2.03085	0.00095	0.00243467	yes	1.94823
gene1454	gene1454	HMPREF0389_RS07275	NC_016630.1:1628170-1628785	q1	q2	OK	60.5807	117.959	0.961359	2.31917	0.0001	0.000304457	yes	1.94714
gene1095	gene1095	HMPREF0389_RS05480	NC_016630.1:1247250-1248468	q1	q2	OK	7.35885	14.2796	0.956406	1.78364	0.0023	0.00540913	yes	1.94047
gene540	gene540	HMPREF0389_RS02700	NC_016630.1:611336-611693	q1	q2	OK	61.7113	119.728	0.956159	1.93446	0.0018	0.00431725	yes	1.94014
gene1034	gene1034	HMPREF0389_RS05175	NC_016630.1:1180159-1182772	q1	q2	OK	61.6597	119.488	0.954469	2.64881	5e-05	0.000158048	yes	1.93787
gene656	gene656	HMPREF0389_RS03280	NC_016630.1:737427-738702	q1	q2	OK	30.9988	59.7015	0.945555	2.38978	5e-05	0.000158048	yes	1.92593
gene1650	gene1650	HMPREF0389_RS08260	NC_016630.1:1845376-1845781	q1	q2	OK	22.6821	43.6594	0.944737	1.55252	0.00985	0.0196625	yes	1.92484
gene1397	gene1397	HMPREF0389_RS06990	NC_016630.1:1566581-1568401	q1	q2	OK	68.9699	132.206	0.938748	1.82958	0.00135	0.00333467	yes	1.91686
gene254	gene254	HMPREF0389_RS01280	NC_016630.1:302060-302237	q1	q2	OK	24720.4	47274	0.935346	2.44007	5e-05	0.000158048	yes	1.91235
gene1090	gene1090	HMPREF0389_RS05455	NC_016630.1:1241855-1243538	q1	q2	OK	26.5156	50.7028	0.935223	2.43818	5e-05	0.000158048	yes	1.91219
gene1655	gene1655	HMPREF0389_RS08285	NC_016630.1:1849002-1849524	q1	q2	OK	145.611	278.062	0.933285	2.47669	5e-05	0.000158048	yes	1.90962
gene1060	gene1060	HMPREF0389_RS05305	NC_016630.1:1209004-1210348	q1	q2	OK	32.539	62.1366	0.933275	2.39727	5e-05	0.000158048	yes	1.90961
gene1648	gene1648	HMPREF0389_RS08250	NC_016630.1:1843496-1845375	q1	q2	OK	16.0233	30.3754	0.92273	1.60704	0.0058	0.0123634	yes	1.8957
gene1165	gene1165	HMPREF0389_RS05830	NC_016630.1:1328131-1328998	q1	q2	OK	32.273	61.1267	0.921477	2.17776	5e-05	0.000158048	yes	1.89405
gene1030	gene1030	HMPREF0389_RS05155	NC_016630.1:1174437-1175454	q1	q2	OK	241.47	455.586	0.915877	2.53315	5e-05	0.000158048	yes	1.88672
gene1706	gene1706	HMPREF0389_RS08540	NC_016630.1:1905495-1906251	q1	q2	OK	60.4737	113.946	0.91397	2.32113	0.0001	0.000304457	yes	1.88422
gene1252	gene1252	HMPREF0389_RS06265	NC_016630.1:1427000-1428077	q1	q2	OK	24.9	46.8494	0.911887	2.15648	5e-05	0.000158048	yes	1.8815
gene1380	gene1380	HMPREF0389_RS06905	NC_016630.1:1548461-1549232	q1	q2	OK	102.893	193.557	0.911612	2.49969	5e-05	0.000158048	yes	1.88115
gene1611	gene1611	HMPREF0389_RS08065	NC_016630.1:1807353-1807788	q1	q2	OK	22.3321	41.9167	0.908405	1.52012	0.01105	0.0218085	yes	1.87697
gene1324	gene1324	HMPREF0389_RS06625	NC_016630.1:1489019-1489993	q1	q2	OK	336.525	631.512	0.908095	2.06834	0.0006	0.00160579	yes	1.87657
gene1592	gene1592	HMPREF0389_RS07970	NC_016630.1:1792607-1793033	q1	q2	OK	41.235	77.1759	0.904282	1.79037	0.0024	0.00561908	yes	1.87161
gene1052	gene1052	HMPREF0389_RS05265	NC_016630.1:1199601-1199919	q1	q2	OK	370.604	692.053	0.901004	2.34866	5e-05	0.000158048	yes	1.86737
gene778	gene778	HMPREF0389_RS03895	NC_016630.1:871005-871824	q1	q2	OK	471.239	879.32	0.899928	2.4058	5e-05	0.000158048	yes	1.86597
gene100	gene100	HMPREF0389_RS00510	NC_016630.1:122081-123482	q1	q2	OK	221.99	412.55	0.894074	2.35229	5e-05	0.000158048	yes	1.85842
gene804	gene804	HMPREF0389_RS04025	NC_016630.1:900615-901155	q1	q2	OK	83.0129	154.032	0.891826	2.21538	0.0001	0.000304457	yes	1.85552
gene1444	gene1444	HMPREF0389_RS07225	NC_016630.1:1612451-1613585	q1	q2	OK	36.5696	67.4475	0.883119	2.24421	5e-05	0.000158048	yes	1.84436
gene1048	gene1048	HMPREF0389_RS05245	NC_016630.1:1196613-1198894	q1	q2	OK	73.3235	135.089	0.88156	1.66986	0.00465	0.0102027	yes	1.84237
gene467	gene467	HMPREF0389_RS02340	NC_016630.1:532239-532833	q1	q2	OK	12.834	23.5895	0.878173	1.45374	0.01435	0.0276612	yes	1.83805
gene1393	gene1393	HMPREF0389_RS06970	NC_016630.1:1562656-1565570	q1	q2	OK	58.5892	107.261	0.872419	1.40099	0.0179	0.0335172	yes	1.83073
gene116	gene116	HMPREF0389_RS00590	NC_016630.1:138841-140128	q1	q2	OK	110.057	201.039	0.869229	2.45642	5e-05	0.000158048	yes	1.82669
gene1404	gene1404	HMPREF0389_RS07025	NC_016630.1:1573753-1575040	q1	q2	OK	29.1676	53.0977	0.864283	2.16021	0.00035	0.000971466	yes	1.82043
gene862	gene862	HMPREF0389_RS04315	NC_016630.1:955303-956632	q1	q2	OK	865.264	1563.36	0.853436	2.06908	0.00035	0.000971466	yes	1.8068
gene1403	gene1403	HMPREF0389_RS07020	NC_016630.1:1573098-1573740	q1	q2	OK	22.3973	40.2551	0.845846	1.68673	0.0055	0.0118201	yes	1.79732
gene1466	gene1466	HMPREF0389_RS07335	NC_016630.1:1646903-1647569	q1	q2	OK	132.37	237.3	0.842129	2.30735	5e-05	0.000158048	yes	1.79269
gene160	gene160	HMPREF0389_RS00810	NC_016630.1:194020-196222	q1	q2	OK	58.7807	105.371	0.842058	2.3533	0.00025	0.000707658	yes	1.79261
gene1445	gene1445	HMPREF0389_RS07230	NC_016630.1:1613770-1614661	q1	q2	OK	18.8173	33.6197	0.83725	1.76346	0.00365	0.00826246	yes	1.78664
gene1567	gene1567	HMPREF0389_RS07845	NC_016630.1:1755690-1756446	q1	q2	OK	46.4606	82.9277	0.835846	2.00423	0.0011	0.00277384	yes	1.7849
gene501	gene501	HMPREF0389_RS02510	NC_016630.1:563194-564810	q1	q2	OK	542.893	966.571	0.832207	1.90258	0.00115	0.00289064	yes	1.78041
gene703	gene703	HMPREF0389_RS03515	NC_016630.1:775192-776032	q1	q2	OK	40.9212	72.836	0.831802	2.02362	0.0005	0.00136135	yes	1.77991
gene1658	gene1658	HMPREF0389_RS08300	NC_016630.1:1852922-1854147	q1	q2	OK	140.63	249.944	0.8297	2.27973	5e-05	0.000158048	yes	1.77732
gene861	gene861	HMPREF0389_RS04310	NC_016630.1:954142-955291	q1	q2	OK	833.485	1479.94	0.828306	2.0797	0.00035	0.000971466	yes	1.7756
gene110	gene110	HMPREF0389_RS00560	NC_016630.1:133150-134651	q1	q2	OK	331.586	588.579	0.827852	1.66813	0.00345	0.00787783	yes	1.77504
gene1035	gene1035	HMPREF0389_RS05180	NC_016630.1:1182809-1184261	q1	q2	OK	52.4848	92.9722	0.824899	2.2736	0.0002	0.000577574	yes	1.77141
gene1042	gene1042	HMPREF0389_RS05215	NC_016630.1:1191998-1193231	q1	q2	OK	102.128	180.625	0.822616	2.31578	5e-05	0.000158048	yes	1.76861
gene1059	gene1059	HMPREF0389_RS05300	NC_016630.1:1207447-1208980	q1	q2	OK	27.7968	49.0501	0.819338	2.08872	0.0003	0.000843113	yes	1.7646
gene768	gene768	HMPREF0389_RS03845	NC_016630.1:856690-857725	q1	q2	OK	31.4784	55.4444	0.816681	1.96697	0.00075	0.00195723	yes	1.76135
gene1617	gene1617	HMPREF0389_RS08095	NC_016630.1:1812913-1813279	q1	q2	OK	71.0444	125.075	0.816002	1.70386	0.00385	0.00865286	yes	1.76052
gene1417	gene1417	HMPREF0389_RS07090	NC_016630.1:1587717-1588260	q1	q2	OK	63.9814	112.389	0.812775	1.90515	0.00095	0.00243467	yes	1.75659
gene1058	gene1058	HMPREF0389_RS08745	NC_016630.1:1206736-1207186	q1	q2	OK	57.123	99.9858	0.80765	1.73958	0.00235	0.00551022	yes	1.75036
gene1045	gene1045	HMPREF0389_RS05230	NC_016630.1:1194626-1194872	q1	q2	OK	226.858	396.108	0.804105	1.72692	0.0038	0.00856499	yes	1.74606
gene1134	gene1134	HMPREF0389_RS05675	NC_016630.1:1293164-1296151	q1	q2	OK	12.4948	21.773	0.801212	1.56294	0.00805	0.0164454	yes	1.74256
gene1219	gene1219	HMPREF0389_RS06100	NC_016630.1:1391350-1392208	q1	q2	OK	27.3724	47.5355	0.796285	1.78147	0.00245	0.0057276	yes	1.73662
gene759	gene759	HMPREF0389_RS08725	NC_016630.1:845805-846669	q1	q2	OK	143.519	247.697	0.787338	2.20397	0.0001	0.000304457	yes	1.72589
gene1069	gene1069	HMPREF0389_RS05350	NC_016630.1:1217975-1221207	q1	q2	OK	39.8437	68.4729	0.781182	1.96388	0.0006	0.00160579	yes	1.71854
gene1329	gene1329	HMPREF0389_RS06650	NC_016630.1:1494545-1494899	q1	q2	OK	1394.19	2390.61	0.777951	2.16751	0.0002	0.000577574	yes	1.71469
gene1612	gene1612	HMPREF0389_RS08070	NC_016630.1:1807891-1808755	q1	q2	OK	25.365	43.4911	0.777881	1.73065	0.00325	0.00744278	yes	1.71461
gene1375	gene1375	HMPREF0389_RS06880	NC_016630.1:1543254-1545908	q1	q2	OK	139.825	239.737	0.777825	1.91392	0.00125	0.00311212	yes	1.71454
gene1168	gene1168	HMPREF0389_RS05845	NC_016630.1:1331754-1332261	q1	q2	OK	571.42	979.469	0.777448	2.16137	0.00015	0.000445463	yes	1.7141
gene1396	gene1396	HMPREF0389_RS06985	NC_016630.1:1566581-1568401	q1	q2	OK	66.8289	114.391	0.775431	1.52132	0.0087	0.0175903	yes	1.7117
gene564	gene564	HMPREF0389_RS02820	NC_016630.1:636664-638053	q1	q2	OK	143.006	244.084	0.771303	2.17124	0.0002	0.000577574	yes	1.70681
gene934	gene934	HMPREF0389_RS04675	NC_016630.1:1058835-1059363	q1	q2	OK	205.537	350.168	0.768645	2.12532	0.0002	0.000577574	yes	1.70367
gene731	gene731	HMPREF0389_RS03655	NC_016630.1:804544-805543	q1	q2	OK	332.956	564.795	0.762397	2.09288	0.00025	0.000707658	yes	1.69631
gene101	gene101	HMPREF0389_RS00515	NC_016630.1:123500-125501	q1	q2	OK	122.178	207.094	0.761306	2.03831	0.0004	0.00110246	yes	1.69502
gene262	gene262	HMPREF0389_RS01320	NC_016630.1:310129-311476	q1	q2	OK	163.099	275.638	0.757029	2.10645	0.0002	0.000577574	yes	1.69001
gene1332	gene1332	HMPREF0389_RS08780	NC_016630.1:1498911-1499574	q1	q2	OK	15.7446	26.5699	0.754938	1.3998	0.0176	0.0331133	yes	1.68756
gene13	gene13	HMPREF0389_RS00070	NC_016630.1:20034-22473	q1	q2	OK	111.225	187.477	0.75323	1.98923	0.0011	0.00277384	yes	1.68556
gene1089	gene1089	HMPREF0389_RS05450	NC_016630.1:1239273-1241854	q1	q2	OK	56.6708	95.4887	0.752724	1.82563	0.0013	0.00322129	yes	1.68497
gene386	gene386	HMPREF0389_RS01940	NC_016630.1:434601-435999	q1	q2	OK	7.75514	12.9995	0.745234	1.45105	0.01335	0.0258924	yes	1.67625
gene1474	gene1474	HMPREF0389_RS07375	NC_016630.1:1654954-1655404	q1	q2	OK	28.5856	47.8586	0.743487	1.37483	0.01975	0.0365026	yes	1.67422
gene1247	gene1247	HMPREF0389_RS06240	NC_016630.1:1422814-1423384	q1	q2	OK	50.2144	84.0651	0.743406	1.69106	0.00435	0.00963872	yes	1.67412
gene1245	gene1245	HMPREF0389_RS06230	NC_016630.1:1417314-1419966	q1	q2	OK	91.8058	153.36	0.740269	2.05854	0.00025	0.000707658	yes	1.67049
gene1433	gene1433	HMPREF0389_RS07170	NC_016630.1:1600928-1601399	q1	q2	OK	60.4579	100.787	0.73731	1.64227	0.0054	0.011637	yes	1.66706
gene414	gene414	HMPREF0389_RS02075	NC_016630.1:463974-464748	q1	q2	OK	37.5528	62.5343	0.735728	1.72815	0.00435	0.00963872	yes	1.66524
gene549	gene549	HMPREF0389_RS02745	NC_016630.1:621744-621954	q1	q2	OK	3282.89	5448.25	0.730825	2.05894	0.00025	0.000707658	yes	1.65959
gene1024	gene1024	HMPREF0389_RS05125	NC_016630.1:1167830-1168250	q1	q2	OK	197.941	328.427	0.730502	1.87343	0.0015	0.00365916	yes	1.65922
gene1564	gene1564	HMPREF0389_RS07830	NC_016630.1:1751529-1753186	q1	q2	OK	39.6102	65.5858	0.72751	1.62762	0.0045	0.00991515	yes	1.65578
gene939	gene939	HMPREF0389_RS04700	NC_016630.1:1062157-1062922	q1	q2	OK	24.5002	40.1994	0.714378	1.54442	0.0075	0.0154829	yes	1.64078
gene65	gene65	HMPREF0389_RS00335	NC_016630.1:81698-83300	q1	q2	OK	198.532	325.266	0.712247	1.95733	0.0006	0.00160579	yes	1.63835
gene32	gene32	HMPREF0389_RS00165	NC_016630.1:43942-44446	q1	q2	OK	24.0254	39.3033	0.71009	1.31017	0.0259	0.0463956	yes	1.63591
gene98	gene98	HMPREF0389_RS00500	NC_016630.1:120549-122062	q1	q2	OK	239.519	390.93	0.706771	1.56727	0.0061	0.0129152	yes	1.63215
gene1328	gene1328	HMPREF0389_RS06645	NC_016630.1:1492910-1494527	q1	q2	OK	461.197	750.932	0.7033	1.80975	0.00215	0.00507917	yes	1.62822
gene1705	gene1705	HMPREF0389_RS08535	NC_016630.1:1904972-1905419	q1	q2	OK	114.824	186.464	0.699477	1.71786	0.003	0.0069207	yes	1.62392
gene1465	gene1465	HMPREF0389_RS07330	NC_016630.1:1645754-1646867	q1	q2	OK	186.778	303.242	0.699147	1.95707	0.00075	0.00195723	yes	1.62354
gene514	gene514	HMPREF0389_RS08710	NC_016630.1:582433-582919	q1	q2	OK	91.7072	148.026	0.69074	1.65961	0.00465	0.0102027	yes	1.61411
gene1023	gene1023	HMPREF0389_RS05120	NC_016630.1:1167061-1167502	q1	q2	OK	111.916	180.625	0.690584	1.65435	0.0049	0.0107064	yes	1.61394
gene366	gene366	HMPREF0389_RS01840	NC_016630.1:414831-415847	q1	q2	OK	97.7359	156.869	0.682602	1.63224	0.0057	0.0122165	yes	1.60503
gene1155	gene1155	HMPREF0389_RS05780	NC_016630.1:1316154-1316916	q1	q2	OK	504.131	803.376	0.672278	1.82205	0.0015	0.00365916	yes	1.59359
gene97	gene97	HMPREF0389_RS00495	NC_016630.1:119653-120529	q1	q2	OK	51.5142	81.9423	0.669639	1.66241	0.00455	0.0100113	yes	1.59067
gene1200	gene1200	HMPREF0389_RS06005	NC_016630.1:1374074-1374830	q1	q2	OK	41.9569	66.734	0.669514	1.57391	0.00815	0.0166281	yes	1.59054
gene1484	gene1484	HMPREF0389_RS07425	NC_016630.1:1664033-1665182	q1	q2	OK	13.932	22.1465	0.668683	1.43313	0.01295	0.0251788	yes	1.58962
gene132	gene132	HMPREF0389_RS00670	NC_016630.1:154794-156147	q1	q2	OK	9.56348	15.1845	0.666988	1.36932	0.01775	0.033276	yes	1.58775
gene757	gene757	HMPREF0389_RS03790	NC_016630.1:843212-844439	q1	q2	OK	1164.17	1838.88	0.659526	1.56462	0.0065	0.0135972	yes	1.57956
gene574	gene574	HMPREF0389_RS02870	NC_016630.1:646874-647513	q1	q2	OK	60.0632	94.7739	0.658009	1.58059	0.00655	0.0136654	yes	1.5779
gene610	gene610	HMPREF0389_RS03050	NC_016630.1:683622-685425	q1	q2	OK	81.6819	127.969	0.647708	1.82229	0.0017	0.00410246	yes	1.56668
gene1467	gene1467	HMPREF0389_RS07340	NC_016630.1:1647639-1648962	q1	q2	OK	39.0886	60.8888	0.639428	1.61431	0.00575	0.0122901	yes	1.55771
gene523	gene523	HMPREF0389_RS02620	NC_016630.1:594233-595265	q1	q2	OK	480.66	746.312	0.634762	1.70056	0.00315	0.00724546	yes	1.55268
gene1391	gene1391	HMPREF0389_RS06960	NC_016630.1:1561914-1562652	q1	q2	OK	96.6342	150.022	0.634568	1.66101	0.0044	0.00972208	yes	1.55247
gene1187	gene1187	HMPREF0389_RS05940	NC_016630.1:1351674-1353309	q1	q2	OK	179.715	276.866	0.623475	1.7188	0.00235	0.00551022	yes	1.54058
gene1424	gene1424	HMPREF0389_RS07125	NC_016630.1:1595679-1596123	q1	q2	OK	1558.55	2398.71	0.622053	1.66906	0.00395	0.00886493	yes	1.53906
gene1374	gene1374	HMPREF0389_RS06875	NC_016630.1:1542082-1542787	q1	q2	OK	52.5097	80.7901	0.621594	1.49129	0.00885	0.0178248	yes	1.53857
gene1550	gene1550	HMPREF0389_RS07760	NC_016630.1:1737416-1739968	q1	q2	OK	14.7874	22.5371	0.607934	1.33997	0.0218	0.039823	yes	1.52408
gene815	gene815	HMPREF0389_RS04080	NC_016630.1:911212-911962	q1	q2	OK	207.015	314.84	0.604885	1.6788	0.0036	0.00816104	yes	1.52086
gene986	gene986	HMPREF0389_RS04935	NC_016630.1:1134222-1135647	q1	q2	OK	63.7288	96.7857	0.602849	1.67832	0.00385	0.00865286	yes	1.51871
gene1615	gene1615	HMPREF0389_RS08085	NC_016630.1:1810828-1812250	q1	q2	OK	47.5815	71.8892	0.595375	1.60274	0.006	0.0127206	yes	1.51087
gene880	gene880	HMPREF0389_RS04405	NC_016630.1:980735-981485	q1	q2	OK	503.469	760.636	0.595301	1.63026	0.0052	0.0112369	yes	1.51079
gene779	gene779	HMPREF0389_RS03900	NC_016630.1:872041-873166	q1	q2	OK	94.5634	142.141	0.587971	1.61965	0.00415	0.00923463	yes	1.50313
gene1148	gene1148	HMPREF0389_RS05745	NC_016630.1:1308419-1309241	q1	q2	OK	148.117	98.4995	-0.588545	-1.58979	0.0054	0.011637	yes	0.665013
gene330	gene330	HMPREF0389_RS01660	NC_016630.1:374700-375633	q1	q2	OK	71.4357	47.2607	-0.596005	-1.49085	0.0104	0.0206033	yes	0.661583
gene243	gene243	HMPREF0389_RS01225	NC_016630.1:285390-287139	q1	q2	OK	46.5702	30.7287	-0.599819	-1.56642	0.00745	0.0153999	yes	0.659837
gene317	gene317	HMPREF0389_RS01595	NC_016630.1:361149-361614	q1	q2	OK	231.458	152.481	-0.602121	-1.53789	0.0077	0.015792	yes	0.658785
gene820	gene820	HMPREF0389_RS04105	NC_016630.1:917344-917545	q1	q2	OK	2212.32	1451.11	-0.60841	-1.59535	0.0063	0.013285	yes	0.655919
gene55	gene55	HMPREF0389_RS00280	NC_016630.1:64889-65675	q1	q2	OK	116.338	76.3042	-0.608485	-1.59052	0.0066	0.0137515	yes	0.655885
gene77	gene77	HMPREF0389_RS00395	NC_016630.1:96413-97208	q1	q2	OK	209.645	135.706	-0.627463	-1.7442	0.0021	0.00496852	yes	0.647314
gene1204	gene1204	HMPREF0389_RS06025	NC_016630.1:1378272-1379055	q1	q2	OK	1111.33	718.833	-0.628563	-1.65886	0.004	0.00895157	yes	0.64682
gene617	gene617	HMPREF0389_RS03085	NC_016630.1:692573-693533	q1	q2	OK	130.895	84.6359	-0.629065	-1.70952	0.00325	0.00744278	yes	0.646595
gene795	gene795	HMPREF0389_RS03980	NC_016630.1:892268-893684	q1	q2	OK	34.945	22.5845	-0.629752	-1.52897	0.00765	0.01571	yes	0.646288
gene346	gene346	HMPREF0389_RS01740	NC_016630.1:391878-392262	q1	q2	OK	204.63	132.16	-0.630734	-1.49626	0.01025	0.0203575	yes	0.645848
gene1205	gene1205	HMPREF0389_RS06030	NC_016630.1:1379073-1380213	q1	q2	OK	957.283	617.256	-0.633076	-1.65009	0.00415	0.00923463	yes	0.6448
gene1577	gene1577	HMPREF0389_RS07895	NC_016630.1:1771384-1771717	q1	q2	OK	163	104.645	-0.639379	-1.38014	0.01735	0.0327213	yes	0.641989
gene362	gene362	HMPREF0389_RS01820	NC_016630.1:413322-413700	q1	q2	OK	272.16	174.646	-0.64002	-1.54885	0.0074	0.0153167	yes	0.641704
gene241	gene241	HMPREF0389_RS01215	NC_016630.1:283379-284126	q1	q2	OK	188.168	120.567	-0.642187	-1.69866	0.00285	0.00659404	yes	0.640741
gene1320	gene1320	HMPREF0389_RS06605	NC_016630.1:1482735-1485037	q1	q2	OK	59.4579	38.0333	-0.644604	-1.41912	0.01435	0.0276612	yes	0.639668
gene599	gene599	HMPREF0389_RS02995	NC_016630.1:672989-674006	q1	q2	OK	65.0636	41.542	-0.647281	-1.62325	0.0058	0.0123634	yes	0.638483
gene260	gene260	HMPREF0389_RS01310	NC_016630.1:307791-308655	q1	q2	OK	48.671	30.9772	-0.651855	-1.50269	0.00935	0.0187119	yes	0.636461
gene54	gene54	HMPREF0389_RS00275	NC_016630.1:64530-64824	q1	q2	OK	164.737	104.173	-0.661178	-1.31189	0.024	0.0432882	yes	0.632362
gene520	gene520	HMPREF0389_RS02605	NC_016630.1:588211-588763	q1	q2	OK	158.491	100.181	-0.661793	-1.66906	0.00375	0.00846444	yes	0.632092
gene1683	gene1683	HMPREF0389_RS08425	NC_016630.1:1876894-1877485	q1	q2	OK	71.7698	45.3621	-0.66189	-1.49456	0.00995	0.0198369	yes	0.63205
gene740	gene740	HMPREF0389_RS03705	NC_016630.1:816715-817417	q1	q2	OK	43.9064	27.5482	-0.672469	-1.439	0.01285	0.0250153	yes	0.627432
gene295	gene295	HMPREF0389_RS01485	NC_016630.1:340826-341771	q1	q2	OK	504.269	316.334	-0.672745	-1.82121	0.0016	0.00387304	yes	0.627312
gene1493	gene1493	HMPREF0389_RS07470	NC_016630.1:1671408-1674552	q1	q2	OK	12.3218	7.71974	-0.67459	-1.588	0.00635	0.0133546	yes	0.62651
gene567	gene567	HMPREF0389_RS02835	NC_016630.1:639077-640634	q1	q2	OK	70.1795	43.9086	-0.676546	-1.84654	0.0016	0.00387304	yes	0.625661
gene359	gene359	HMPREF0389_RS01805	NC_016630.1:408373-409489	q1	q2	OK	83.0605	51.9608	-0.67674	-1.79786	0.0018	0.00431725	yes	0.625577
gene329	gene329	HMPREF0389_RS01655	NC_016630.1:374005-374665	q1	q2	OK	73.8556	46.1075	-0.679707	-1.58199	0.00635	0.0133546	yes	0.624292
gene292	gene292	HMPREF0389_RS01470	NC_016630.1:339307-339652	q1	q2	OK	454.638	283	-0.683915	-1.75085	0.0025	0.00582715	yes	0.622474
gene1277	gene1277	HMPREF0389_RS06390	NC_016630.1:1459833-1460235	q1	q2	OK	101.691	63.1553	-0.687218	-1.44	0.0145	0.0278138	yes	0.62105
gene1	gene1	HMPREF0389_RS00010	NC_016630.1:1827-2919	q1	q2	OK	70.0267	43.4735	-0.687768	-1.74877	0.00255	0.00592611	yes	0.620814
gene197	gene197	HMPREF0389_RS00995	NC_016630.1:234220-234664	q1	q2	OK	301.534	186.806	-0.690784	-1.82357	0.0016	0.00387304	yes	0.619517
gene1070	gene1070	HMPREF0389_RS05355	NC_016630.1:1221638-1221914	q1	q2	OK	193.886	120.029	-0.691823	-1.36794	0.01835	0.0342781	yes	0.619071
gene127	gene127	HMPREF0389_RS00645	NC_016630.1:149397-150987	q1	q2	OK	634.279	391.586	-0.695787	-1.80027	0.00205	0.00487962	yes	0.617372
gene337	gene337	HMPREF0389_RS01695	NC_016630.1:383138-384620	q1	q2	OK	67.4499	41.4896	-0.701068	-1.89071	0.0011	0.00277384	yes	0.615117
gene49	gene49	HMPREF0389_RS00250	NC_016630.1:60635-61136	q1	q2	OK	175.549	107.81	-0.703386	-1.72235	0.00325	0.00744278	yes	0.614129
gene307	gene307	HMPREF0389_RS01545	NC_016630.1:353155-353614	q1	q2	OK	421.247	256.09	-0.718017	-1.97219	0.0005	0.00136135	yes	0.607932
gene867	gene867	HMPREF0389_RS04340	NC_016630.1:961597-962737	q1	q2	OK	436.561	264.728	-0.721674	-1.97097	0.0008	0.00207736	yes	0.606393
gene338	gene338	HMPREF0389_RS01700	NC_016630.1:384629-385025	q1	q2	OK	61.9637	37.4831	-0.725181	-1.34791	0.02165	0.0395951	yes	0.604921
gene258	gene258	HMPREF0389_RS01300	NC_016630.1:305453-307184	q1	q2	OK	136.771	82.6073	-0.727417	-2.04752	0.00045	0.00123377	yes	0.603984
gene616	gene616	HMPREF0389_RS03080	NC_016630.1:691463-692366	q1	q2	OK	150.746	90.4757	-0.736516	-2.00563	0.00035	0.000971466	yes	0.600187
gene699	gene699	HMPREF0389_RS03495	NC_016630.1:768030-770295	q1	q2	OK	37.3281	22.2964	-0.743449	-1.95487	0.00105	0.00266486	yes	0.59731
gene271	gene271	HMPREF0389_RS01365	NC_016630.1:319209-319728	q1	q2	OK	54.5772	32.3905	-0.752729	-1.50928	0.0118	0.0231433	yes	0.59348
gene1318	gene1318	HMPREF0389_RS06595	NC_016630.1:1481784-1482624	q1	q2	OK	30.8034	18.2251	-0.757162	-1.58523	0.00655	0.0136654	yes	0.591659
gene1082	gene1082	HMPREF0389_RS05415	NC_016630.1:1235232-1236258	q1	q2	OK	15.3906	9.10033	-0.758061	-1.43068	0.0155	0.02948	yes	0.59129
gene277	gene277	HMPREF0389_RS01395	NC_016630.1:324691-326011	q1	q2	OK	62.6281	36.8959	-0.763351	-1.99012	0.00075	0.00195723	yes	0.589126
gene494	gene494	HMPREF0389_RS02475	NC_016630.1:555510-555900	q1	q2	OK	57.246	33.5818	-0.769496	-1.38355	0.02165	0.0395951	yes	0.586622
gene859	gene859	HMPREF0389_RS04300	NC_016630.1:952758-953292	q1	q2	OK	35.2388	20.5652	-0.776962	-1.344	0.02345	0.0424423	yes	0.583594
gene276	gene276	HMPREF0389_RS01390	NC_016630.1:324415-324664	q1	q2	OK	146.944	85.5103	-0.781093	-1.27705	0.0272	0.0482838	yes	0.581926
gene487	gene487	HMPREF0389_RS02440	NC_016630.1:549709-549991	q1	q2	OK	165.357	95.8271	-0.787083	-1.51019	0.00885	0.0178248	yes	0.579515
gene595	gene595	HMPREF0389_RS02975	NC_016630.1:669113-670391	q1	q2	OK	10.6859	6.17448	-0.791323	-1.44833	0.0153	0.0291703	yes	0.577814
gene1183	gene1183	HMPREF0389_RS05920	NC_016630.1:1346829-1347582	q1	q2	OK	88.7879	51.1459	-0.795745	-1.95708	0.0009	0.00232549	yes	0.576046
gene1368	gene1368	HMPREF0389_RS06845	NC_016630.1:1535018-1535450	q1	q2	OK	273.358	157.281	-0.797442	-2.04141	0.00055	0.00148208	yes	0.575368
gene266	gene266	HMPREF0389_RS01340	NC_016630.1:314190-314754	q1	q2	OK	58.6779	33.7435	-0.798206	-1.67647	0.0045	0.00991515	yes	0.575064
gene78	gene78	HMPREF0389_RS00400	NC_016630.1:97219-97489	q1	q2	OK	565.636	322.459	-0.810758	-1.95849	0.00075	0.00195723	yes	0.570082
gene202	gene202	HMPREF0389_RS01020	NC_016630.1:236883-238173	q1	q2	OK	281.254	158.596	-0.826519	-2.29475	0.0001	0.000304457	yes	0.563888
gene1367	gene1367	HMPREF0389_RS06840	NC_016630.1:1534294-1534891	q1	q2	OK	41.1828	23.2136	-0.82707	-1.61367	0.0065	0.0135972	yes	0.563673
gene1307	gene1307	HMPREF0389_RS06540	NC_016630.1:1474300-1474933	q1	q2	OK	2902.15	1634.84	-0.827973	-2.1037	0.00025	0.000707658	yes	0.56332
gene1633	gene1633	HMPREF0389_RS08175	NC_016630.1:1830641-1831850	q1	q2	OK	13.4056	7.53592	-0.830984	-1.57887	0.0078	0.0159763	yes	0.562146
gene598	gene598	HMPREF0389_RS02990	NC_016630.1:672433-672973	q1	q2	OK	99.95	56.0613	-0.834202	-1.9091	0.00105	0.00266486	yes	0.560893
gene226	gene226	HMPREF0389_RS01140	NC_016630.1:266584-268423	q1	q2	OK	97.914	54.6746	-0.840643	-2.35322	0.00015	0.000445463	yes	0.558395
gene1720	gene1720	HMPREF0389_RS08610	NC_016630.1:1922656-1923694	q1	q2	OK	64.8668	36.1844	-0.842115	-2.08564	0.00055	0.00148208	yes	0.557825
gene64	gene64	HMPREF0389_RS00330	NC_016630.1:80663-81344	q1	q2	OK	30.7104	17.1196	-0.843077	-1.62803	0.0056	0.0120186	yes	0.557453
gene579	gene579	HMPREF0389_RS02895	NC_016630.1:650914-651382	q1	q2	OK	131.249	72.9635	-0.847062	-1.9364	0.0008	0.00207736	yes	0.555916
gene1681	gene1681	HMPREF0389_RS08415	NC_016630.1:1874090-1874981	q1	q2	OK	31.2778	17.3613	-0.849265	-1.77466	0.003	0.0069207	yes	0.555067
gene1080	gene1080	HMPREF0389_RS05405	NC_016630.1:1232845-1234090	q1	q2	OK	9.9294	5.49468	-0.853671	-1.47717	0.01185	0.0232124	yes	0.553375
gene605	gene605	HMPREF0389_RS03025	NC_016630.1:677609-680255	q1	q2	OK	45.8914	25.3505	-0.856208	-2.3274	5e-05	0.000158048	yes	0.552403
gene212	gene212	HMPREF0389_RS01070	NC_016630.1:247622-251473	q1	q2	OK	27.6216	15.2076	-0.861003	-1.63359	0.005	0.0108645	yes	0.55057
gene339	gene339	HMPREF0389_RS01705	NC_016630.1:385080-385980	q1	q2	OK	41.8169	23.001	-0.86239	-1.93032	0.001	0.00255447	yes	0.550041
gene620	gene620	HMPREF0389_RS03100	NC_016630.1:697073-697544	q1	q2	OK	1865.13	1025.83	-0.862487	-2.298	0.0002	0.000577574	yes	0.550004
gene597	gene597	HMPREF0389_RS02985	NC_016630.1:671626-672370	q1	q2	OK	66.7394	36.6233	-0.865776	-2.02572	0.00055	0.00148208	yes	0.548751
gene87	gene87	HMPREF0389_RS00445	NC_016630.1:106567-107263	q1	q2	OK	79.2558	43.428	-0.867892	-2.03408	0.00065	0.00172201	yes	0.547947
gene67	gene67	HMPREF0389_RS00345	NC_016630.1:85149-85800	q1	q2	OK	35.9171	19.6273	-0.871809	-1.71106	0.0041	0.00914929	yes	0.546461
gene327	gene327	HMPREF0389_RS01645	NC_016630.1:370185-371544	q1	q2	OK	75.4815	41.0389	-0.87913	-2.33877	5e-05	0.000158048	yes	0.543695
gene234	gene234	HMPREF0389_RS01180	NC_016630.1:277678-278392	q1	q2	OK	49.0194	26.4914	-0.887832	-1.92796	0.0015	0.00365916	yes	0.540426
gene1306	gene1306	HMPREF0389_RS06535	NC_016630.1:1473369-1474277	q1	q2	OK	2699.83	1458.31	-0.888573	-1.64701	0.004	0.00895157	yes	0.540148
gene1026	gene1026	HMPREF0389_RS05135	NC_016630.1:1170529-1170757	q1	q2	OK	2969.45	1597.33	-0.894529	-2.45501	5e-05	0.000158048	yes	0.537923
gene967	gene967	HMPREF0389_RS04840	NC_016630.1:1105115-1105613	q1	q2	OK	110.717	59.5237	-0.895336	-2.01965	0.00065	0.00172201	yes	0.537622
gene488	gene488	HMPREF0389_RS02445	NC_016630.1:550224-551730	q1	q2	OK	176.557	94.7944	-0.897257	-2.51363	5e-05	0.000158048	yes	0.536907
gene267	gene267	HMPREF0389_RS01345	NC_016630.1:314760-315882	q1	q2	OK	76.8749	41.2528	-0.898022	-2.31125	0.00015	0.000445463	yes	0.536622
gene1310	gene1310	HMPREF0389_RS08775	NC_016630.1:1476655-1477342	q1	q2	OK	327.066	175.492	-0.898177	-2.50239	5e-05	0.000158048	yes	0.536564
gene209	gene209	HMPREF0389_RS01055	NC_016630.1:244900-245887	q1	q2	OK	64.0061	34.2186	-0.903428	-2.21146	0.0002	0.000577574	yes	0.534615
gene185	gene185	HMPREF0389_RS00935	NC_016630.1:221089-222298	q1	q2	OK	12.9008	6.88478	-0.905981	-1.67242	0.00505	0.0109579	yes	0.53367
gene516	gene516	HMPREF0389_RS02585	NC_016630.1:583691-584504	q1	q2	OK	22.007	11.706	-0.91071	-1.69467	0.0052	0.0112369	yes	0.531923
gene525	gene525	HMPREF0389_RS02630	NC_016630.1:596297-597020	q1	q2	OK	40.8511	21.7181	-0.91148	-1.91497	0.0012	0.00300191	yes	0.531639
gene1636	gene1636	HMPREF0389_RS08190	NC_016630.1:1833266-1833773	q1	q2	OK	62.6755	33.2637	-0.913953	-1.82891	0.0019	0.00455015	yes	0.530729
gene856	gene856	HMPREF0389_RS04285	NC_016630.1:948428-948932	q1	q2	OK	186.272	98.361	-0.921255	-2.28554	0.00015	0.000445463	yes	0.528049
gene1385	gene1385	HMPREF0389_RS06930	NC_016630.1:1554243-1555068	q1	q2	OK	118.168	62.3638	-0.922055	-2.37124	5e-05	0.000158048	yes	0.527757
gene200	gene200	HMPREF0389_RS01010	NC_016630.1:235782-236393	q1	q2	OK	2234.66	1178.68	-0.922882	-1.87416	0.00125	0.00311212	yes	0.527454
gene201	gene201	HMPREF0389_RS01015	NC_016630.1:235782-236393	q1	q2	OK	2555.57	1346.72	-0.924201	-1.58156	0.00615	0.0130036	yes	0.526972
gene336	gene336	HMPREF0389_RS01690	NC_016630.1:382169-383123	q1	q2	OK	80.6455	42.4918	-0.924411	-2.33727	0.0001	0.000304457	yes	0.526896
gene1620	gene1620	HMPREF0389_RS08110	NC_016630.1:1815914-1816553	q1	q2	OK	202.572	106.397	-0.928977	-2.46393	5e-05	0.000158048	yes	0.525231
gene1156	gene1156	era	NC_016630.1:1316934-1317840	q1	q2	OK	206.991	108.615	-0.930344	-2.58159	5e-05	0.000158048	yes	0.524733
gene94	gene94	HMPREF0389_RS00480	NC_016630.1:114281-116693	q1	q2	OK	60.9206	31.9094	-0.932946	-2.5777	5e-05	0.000158048	yes	0.523788
gene1336	gene1336	HMPREF0389_RS06685	NC_016630.1:1501917-1502277	q1	q2	OK	63.7524	33.3867	-0.933208	-1.57509	0.0085	0.0172749	yes	0.523693
gene1074	gene1074	HMPREF0389_RS05375	NC_016630.1:1226926-1228369	q1	q2	OK	11.1478	5.83688	-0.933491	-1.74965	0.00355	0.00805932	yes	0.52359
gene210	gene210	HMPREF0389_RS01060	NC_016630.1:245987-246356	q1	q2	OK	185.686	97.1728	-0.934241	-2.05605	0.0004	0.00110246	yes	0.523318
gene1170	gene1170	HMPREF0389_RS05855	NC_016630.1:1333644-1334550	q1	q2	OK	229.423	119.639	-0.939325	-2.63455	5e-05	0.000158048	yes	0.521477
gene1308	gene1308	HMPREF0389_RS06545	NC_016630.1:1475026-1475338	q1	q2	OK	3152.62	1643.86	-0.939459	-2.62507	5e-05	0.000158048	yes	0.521428
gene578	gene578	HMPREF0389_RS02890	NC_016630.1:650404-650719	q1	q2	OK	122.643	63.4594	-0.950564	-1.78431	0.00255	0.00592611	yes	0.51743
gene86	gene86	HMPREF0389_RS00440	NC_016630.1:105740-106544	q1	q2	OK	48.7618	25.1959	-0.952562	-2.09636	0.00055	0.00148208	yes	0.516714
gene106	gene106	HMPREF0389_RS00540	NC_016630.1:130063-130747	q1	q2	OK	49.006	25.3213	-0.952609	-2.01743	0.0004	0.00110246	yes	0.516697
gene1371	gene1371	HMPREF0389_RS06860	NC_016630.1:1538582-1539398	q1	q2	OK	18.9102	9.74909	-0.955824	-1.71357	0.005	0.0108645	yes	0.515547
gene261	gene261	HMPREF0389_RS01315	NC_016630.1:308668-310021	q1	q2	OK	43.331	22.099	-0.971421	-2.35791	5e-05	0.000158048	yes	0.510003
gene313	gene313	HMPREF0389_RS01575	NC_016630.1:355872-356714	q1	q2	OK	51.4571	26.239	-0.97166	-1.41034	0.0146	0.0279374	yes	0.509919
gene888	gene888	HMPREF0389_RS04445	NC_016630.1:995420-996158	q1	q2	OK	16.0873	8.15785	-0.979663	-1.55503	0.0104	0.0206033	yes	0.507098
gene1302	gene1302	HMPREF0389_RS06515	NC_016630.1:1471839-1472184	q1	q2	OK	4831.68	2446.9	-0.981572	-2.52693	0.0001	0.000304457	yes	0.506428
gene224	gene224	HMPREF0389_RS01130	NC_016630.1:263020-266508	q1	q2	OK	37.9144	19.194	-0.982087	-2.49754	5e-05	0.000158048	yes	0.506247
gene269	gene269	HMPREF0389_RS01355	NC_016630.1:317478-318222	q1	q2	OK	84.386	42.6944	-0.982957	-2.3376	0.0002	0.000577574	yes	0.505942
gene1639	gene1639	HMPREF0389_RS08205	NC_016630.1:1834969-1835440	q1	q2	OK	53.3282	26.8798	-0.988376	-1.849	0.0021	0.00496852	yes	0.504045
gene869	gene869	HMPREF0389_RS04350	NC_016630.1:963220-963526	q1	q2	OK	660.465	331.779	-0.99326	-2.48552	5e-05	0.000158048	yes	0.502341
gene1462	gene1462	HMPREF0389_RS07315	NC_016630.1:1640307-1641408	q1	q2	OK	21.169	10.5717	-1.00175	-2.0255	0.00095	0.00243467	yes	0.499394
gene233	gene233	HMPREF0389_RS01175	NC_016630.1:276165-277521	q1	q2	OK	64.075	31.9864	-1.0023	-2.54081	5e-05	0.000158048	yes	0.499204
gene1149	gene1149	HMPREF0389_RS05750	NC_016630.1:1309277-1309904	q1	q2	OK	150.951	75.2628	-1.00407	-2.52293	5e-05	0.000158048	yes	0.498591
gene192	gene192	HMPREF0389_RS00970	NC_016630.1:229262-229925	q1	q2	OK	104.342	51.857	-1.00872	-2.41441	0.00015	0.000445463	yes	0.496987
gene272	gene272	HMPREF0389_RS01370	NC_016630.1:319940-320222	q1	q2	OK	1174.78	583.264	-1.01017	-2.64316	5e-05	0.000158048	yes	0.496488
gene608	gene608	HMPREF0389_RS03040	NC_016630.1:682038-682599	q1	q2	OK	42.4744	21.0734	-1.01117	-1.94551	0.00135	0.00333467	yes	0.496144
gene901	gene901	HMPREF0389_RS04510	NC_016630.1:1008521-1008974	q1	q2	OK	49.6587	24.5891	-1.01403	-1.78592	0.0037	0.0083636	yes	0.495161
gene348	gene348	HMPREF0389_RS01750	NC_016630.1:393995-394301	q1	q2	OK	302.919	149.861	-1.01531	-2.29727	5e-05	0.000158048	yes	0.494722
gene1487	gene1487	HMPREF0389_RS07440	NC_016630.1:1666538-1667090	q1	q2	OK	16.6075	8.20483	-1.01729	-1.50282	0.0256	0.0459105	yes	0.494044
gene193	gene193	HMPREF0389_RS00975	NC_016630.1:230102-230990	q1	q2	OK	117.386	57.964	-1.01803	-2.66248	5e-05	0.000158048	yes	0.49379
gene438	gene438	HMPREF0389_RS02195	NC_016630.1:492104-493846	q1	q2	OK	47.1193	23.2209	-1.0209	-2.21414	5e-05	0.000158048	yes	0.492809
gene1184	gene1184	HMPREF0389_RS05925	NC_016630.1:1347626-1348472	q1	q2	OK	43.3294	21.3523	-1.02096	-2.24134	5e-05	0.000158048	yes	0.492788
gene316	gene316	HMPREF0389_RS01590	NC_016630.1:359290-361102	q1	q2	OK	105.964	52.1814	-1.02196	-2.77524	5e-05	0.000158048	yes	0.492447
gene746	gene746	HMPREF0389_RS03735	NC_016630.1:824543-826184	q1	q2	OK	6.23398	3.05424	-1.02934	-1.67201	0.0063	0.013285	yes	0.489934
gene1077	gene1077	HMPREF0389_RS05390	NC_016630.1:1229746-1230901	q1	q2	OK	16.1088	7.89083	-1.0296	-1.89905	0.001	0.00255447	yes	0.489846
gene1203	gene1203	HMPREF0389_RS06020	NC_016630.1:1377177-1378197	q1	q2	OK	820.177	399.256	-1.03862	-2.78667	5e-05	0.000158048	yes	0.486793
gene211	gene211	HMPREF0389_RS01065	NC_016630.1:246919-247609	q1	q2	OK	35.3284	17.0589	-1.0503	-2.03548	0.00105	0.00266486	yes	0.482868
gene1675	gene1675	HMPREF0389_RS08385	NC_016630.1:1869969-1870544	q1	q2	OK	150.196	72.4424	-1.05194	-1.60252	0.00585	0.012453	yes	0.482319
gene969	gene969	HMPREF0389_RS04850	NC_016630.1:1106762-1107641	q1	q2	OK	112.688	54.2325	-1.05511	-2.73013	5e-05	0.000158048	yes	0.481261
gene1527	gene1527	HMPREF0389_RS07645	NC_016630.1:1711857-1712541	q1	q2	OK	127.996	61.5203	-1.05697	-2.65678	5e-05	0.000158048	yes	0.48064
gene270	gene270	HMPREF0389_RS01360	NC_016630.1:318223-319165	q1	q2	OK	77.5174	37.18	-1.05999	-2.58239	5e-05	0.000158048	yes	0.479635
gene589	gene589	HMPREF0389_RS02945	NC_016630.1:661574-662201	q1	q2	OK	87.4055	41.9045	-1.06062	-2.41235	5e-05	0.000158048	yes	0.479426
gene259	gene259	HMPREF0389_RS01305	NC_016630.1:307305-307740	q1	q2	OK	56.1265	26.8753	-1.0624	-1.92716	0.0016	0.00387304	yes	0.478835
gene1084	gene1084	HMPREF0389_RS05425	NC_016630.1:1236881-1237412	q1	q2	OK	16.3284	7.81289	-1.06346	-1.38413	0.0236	0.0426156	yes	0.478483
gene611	gene611	HMPREF0389_RS03055	NC_016630.1:685993-686257	q1	q2	OK	3188.72	1515.72	-1.07297	-2.94001	5e-05	0.000158048	yes	0.475339
gene1384	gene1384	HMPREF0389_RS06925	NC_016630.1:1553086-1554238	q1	q2	OK	118.48	56.3146	-1.07307	-2.92137	5e-05	0.000158048	yes	0.475306
gene966	gene966	HMPREF0389_RS04835	NC_016630.1:1104187-1104724	q1	q2	OK	68.6336	32.5769	-1.07507	-2.22734	0.00055	0.00148208	yes	0.474648
gene1182	gene1182	HMPREF0389_RS05915	NC_016630.1:1345661-1346714	q1	q2	OK	131.187	62.1522	-1.07775	-2.896	5e-05	0.000158048	yes	0.473767
gene306	gene306	HMPREF0389_RS01540	NC_016630.1:351892-353131	q1	q2	OK	297.963	140.813	-1.08135	-3.01894	5e-05	0.000158048	yes	0.472586
gene1682	gene1682	HMPREF0389_RS08420	NC_016630.1:1875317-1876637	q1	q2	OK	14.7844	6.96613	-1.08564	-2.05397	0.00035	0.000971466	yes	0.471183
gene303	gene303	HMPREF0389_RS01525	NC_016630.1:348984-351848	q1	q2	OK	336.239	158.403	-1.08589	-2.49464	5e-05	0.000158048	yes	0.471102
gene720	gene720	HMPREF0389_RS03600	NC_016630.1:792763-793384	q1	q2	OK	39.7956	18.7186	-1.08813	-2.11122	0.00065	0.00172201	yes	0.470371
gene700	gene700	HMPREF0389_RS03500	NC_016630.1:770706-771528	q1	q2	OK	23.8388	11.1979	-1.09008	-2.05817	0.00095	0.00243467	yes	0.469735
gene1025	gene1025	HMPREF0389_RS05130	NC_016630.1:1168488-1170513	q1	q2	OK	431.281	202.044	-1.09396	-2.92535	5e-05	0.000158048	yes	0.468474
gene1477	gene1477	HMPREF0389_RS07390	NC_016630.1:1657766-1658318	q1	q2	OK	44.8688	21.0156	-1.09425	-2.06527	0.0005	0.00136135	yes	0.46838
gene918	gene918	HMPREF0389_RS04595	NC_016630.1:1035238-1043148	q1	q2	OK	17.4505	8.13961	-1.10024	-1.48179	0.0133	0.0258273	yes	0.466439
gene1436	gene1436	HMPREF0389_RS08790	NC_016630.1:1602730-1603276	q1	q2	OK	46.3782	21.631	-1.10035	-2.07435	0.00065	0.00172201	yes	0.466403
gene1242	gene1242	HMPREF0389_RS06215	NC_016630.1:1414966-1415620	q1	q2	OK	57.5349	26.8237	-1.10093	-2.33072	5e-05	0.000158048	yes	0.466216
gene955	gene955	HMPREF0389_RS04780	NC_016630.1:1081046-1081532	q1	q2	OK	38.3462	17.866	-1.10186	-1.8572	0.0021	0.00496852	yes	0.465915
gene1309	gene1309	HMPREF0389_RS06550	NC_016630.1:1475776-1476403	q1	q2	OK	36.2086	16.8283	-1.10544	-2.07467	0.00115	0.00289064	yes	0.464761
gene239	gene239	HMPREF0389_RS01205	NC_016630.1:281159-281591	q1	q2	OK	85.996	39.9033	-1.10776	-2.19519	0.00035	0.000971466	yes	0.464014
gene347	gene347	HMPREF0389_RS01745	NC_016630.1:392345-393962	q1	q2	OK	83.5891	38.7131	-1.1105	-3.03161	5e-05	0.000158048	yes	0.463133
gene1386	gene1386	HMPREF0389_RS06935	NC_016630.1:1555523-1557395	q1	q2	OK	59.5275	27.5538	-1.11131	-2.86643	5e-05	0.000158048	yes	0.462874
gene1275	gene1275	HMPREF0389_RS06380	NC_016630.1:1458006-1459715	q1	q2	OK	216.604	99.8775	-1.11683	-2.7721	5e-05	0.000158048	yes	0.461106
gene1370	gene1370	HMPREF0389_RS06855	NC_016630.1:1537071-1538427	q1	q2	OK	11.7165	5.39848	-1.11792	-2.01868	0.0014	0.00344734	yes	0.460758
gene1637	gene1637	HMPREF0389_RS08195	NC_016630.1:1833804-1834305	q1	q2	OK	65.0649	29.9044	-1.12152	-2.17331	0.00025	0.000707658	yes	0.459609
gene905	gene905	HMPREF0389_RS04530	NC_016630.1:1013358-1015422	q1	q2	OK	10.9391	5.02517	-1.12224	-2.25912	0.0003	0.000843113	yes	0.45938
gene361	gene361	HMPREF0389_RS01815	NC_016630.1:412933-413311	q1	q2	OK	153.585	70.4739	-1.12387	-2.34023	5e-05	0.000158048	yes	0.458861
gene1406	gene1406	HMPREF0389_RS07035	NC_016630.1:1575992-1576625	q1	q2	OK	210.032	96.3105	-1.12484	-2.90567	5e-05	0.000158048	yes	0.458553
gene1210	gene1210	HMPREF0389_RS06055	NC_016630.1:1385111-1385465	q1	q2	OK	675.979	307.861	-1.1347	-2.9829	5e-05	0.000158048	yes	0.45543
gene1145	gene1145	HMPREF0389_RS05730	NC_016630.1:1303825-1304416	q1	q2	OK	169.866	77.3553	-1.13482	-2.84641	5e-05	0.000158048	yes	0.455392
gene773	gene773	HMPREF0389_RS03870	NC_016630.1:861998-862346	q1	q2	OK	468.682	213.357	-1.13534	-2.82671	5e-05	0.000158048	yes	0.455228
gene857	gene857	HMPREF0389_RS04290	NC_016630.1:948953-951095	q1	q2	OK	126.608	57.4698	-1.13949	-3.20256	5e-05	0.000158048	yes	0.45392
gene904	gene904	HMPREF0389_RS04525	NC_016630.1:1010598-1013151	q1	q2	OK	12.455	5.64237	-1.14235	-2.48807	5e-05	0.000158048	yes	0.453021
gene909	gene909	HMPREF0389_RS04550	NC_016630.1:1017722-1018277	q1	q2	OK	15.6867	7.09037	-1.14561	-1.45997	0.0185	0.0344763	yes	0.451999
gene1304	gene1304	rplB	NC_016630.1:1472518-1473349	q1	q2	OK	1724.47	776.731	-1.15067	-2.90392	5e-05	0.000158048	yes	0.450416
gene353	gene353	HMPREF0389_RS01775	NC_016630.1:399451-401086	q1	q2	OK	61.246	27.5192	-1.15418	-3.0143	5e-05	0.000158048	yes	0.449321
gene1513	gene1513	HMPREF0389_RS07575	NC_016630.1:1698456-1698642	q1	q2	OK	240	107.753	-1.1553	-1.4664	0.01765	0.033128	yes	0.448973
gene154	gene154	HMPREF0389_RS00780	NC_016630.1:182504-183791	q1	q2	OK	83.2076	37.2494	-1.1595	-3.04373	5e-05	0.000158048	yes	0.447668
gene619	gene619	fusA	NC_016630.1:694965-697038	q1	q2	OK	1125.35	503.609	-1.15999	-2.78472	5e-05	0.000158048	yes	0.447516
gene1352	gene1352	HMPREF0389_RS06765	NC_016630.1:1518807-1519251	q1	q2	OK	136.693	60.951	-1.16522	-2.59052	5e-05	0.000158048	yes	0.445896
gene1478	gene1478	HMPREF0389_RS07395	NC_016630.1:1658497-1658887	q1	q2	OK	41.4532	18.4476	-1.16805	-1.74158	0.00595	0.0126317	yes	0.445022
gene153	gene153	HMPREF0389_RS00775	NC_016630.1:181427-182441	q1	q2	OK	63.1386	28.0948	-1.16822	-2.78749	5e-05	0.000158048	yes	0.44497
gene981	gene981	HMPREF0389_RS04910	NC_016630.1:1126378-1127275	q1	q2	OK	16.21	7.20341	-1.17013	-2.01252	0.00125	0.00311212	yes	0.444381
gene845	gene845	HMPREF0389_RS04230	NC_016630.1:937663-937903	q1	q2	OK	299.582	133.12	-1.17022	-2.18797	0.00075	0.00195723	yes	0.444354
gene1162	gene1162	HMPREF0389_RS08765	NC_016630.1:1325088-1327219	q1	q2	OK	1082.44	480.404	-1.17197	-2.16858	0.00025	0.000707658	yes	0.443815
gene287	gene287	HMPREF0389_RS01445	NC_016630.1:335017-336692	q1	q2	OK	21.3411	9.46495	-1.17297	-1.91184	0.0015	0.00365916	yes	0.443507
gene568	gene568	HMPREF0389_RS02840	NC_016630.1:640692-641895	q1	q2	OK	39.7771	17.5859	-1.17752	-2.72707	5e-05	0.000158048	yes	0.442111
gene1638	gene1638	HMPREF0389_RS08200	NC_016630.1:1834483-1834858	q1	q2	OK	73.6281	32.3419	-1.18685	-2.05849	0.00075	0.00195723	yes	0.439261
gene1269	gene1269	HMPREF0389_RS06350	NC_016630.1:1448074-1451743	q1	q2	OK	619.637	271.717	-1.18932	-2.80877	5e-05	0.000158048	yes	0.438509
gene1694	gene1694	HMPREF0389_RS08480	NC_016630.1:1887677-1888271	q1	q2	OK	103.385	45.324	-1.18968	-2.70215	5e-05	0.000158048	yes	0.4384
gene790	gene790	HMPREF0389_RS03955	NC_016630.1:883528-884236	q1	q2	OK	29.3483	12.8592	-1.19048	-2.17292	0.0005	0.00136135	yes	0.438157
gene1505	gene1505	HMPREF0389_RS07535	NC_016630.1:1684783-1690988	q1	q2	OK	59.7475	26.0027	-1.20022	-1.46882	0.01345	0.0260542	yes	0.435209
gene325	gene325	HMPREF0389_RS01635	NC_016630.1:367844-369194	q1	q2	OK	54.9188	23.8585	-1.20279	-2.94402	5e-05	0.000158048	yes	0.434434
gene1224	gene1224	HMPREF0389_RS06125	NC_016630.1:1395963-1396158	q1	q2	OK	214.198	92.9019	-1.20517	-2.45105	0.01445	0.0277857	yes	0.433718
gene291	gene291	HMPREF0389_RS01465	NC_016630.1:337465-339293	q1	q2	OK	154.583	67.0371	-1.20535	-2.98644	5e-05	0.000158048	yes	0.433664
gene1486	gene1486	HMPREF0389_RS07435	NC_016630.1:1665931-1666537	q1	q2	OK	19.9037	8.59067	-1.21219	-1.77245	0.0047	0.0102837	yes	0.431613
gene1508	gene1508	HMPREF0389_RS07550	NC_016630.1:1691722-1693999	q1	q2	OK	29.4629	12.7133	-1.21256	-2.96788	5e-05	0.000158048	yes	0.431502
gene989	gene989	HMPREF0389_RS04950	NC_016630.1:1138778-1139312	q1	q2	OK	141.016	60.8162	-1.21333	-2.8707	5e-05	0.000158048	yes	0.431272
gene203	gene203	HMPREF0389_RS01025	NC_016630.1:238191-239076	q1	q2	OK	136.867	58.9187	-1.21598	-3.18254	5e-05	0.000158048	yes	0.430481
gene1635	gene1635	HMPREF0389_RS08185	NC_016630.1:1832444-1833062	q1	q2	OK	51.2943	22.0663	-1.21695	-2.41024	0.00015	0.000445463	yes	0.430191
gene1692	gene1692	HMPREF0389_RS08470	NC_016630.1:1885173-1886481	q1	q2	OK	9.39308	4.03509	-1.219	-2.00072	0.0018	0.00431725	yes	0.42958
gene878	gene878	HMPREF0389_RS04395	NC_016630.1:977904-978762	q1	q2	OK	142.971	61.1071	-1.22631	-3.22247	5e-05	0.000158048	yes	0.427409
gene577	gene577	HMPREF0389_RS02885	NC_016630.1:649865-650351	q1	q2	OK	49.2913	21.0318	-1.22876	-2.21399	0.00045	0.00123377	yes	0.426684
gene975	gene975	HMPREF0389_RS04880	NC_016630.1:1118528-1119179	q1	q2	OK	111.367	47.3652	-1.23342	-2.89458	5e-05	0.000158048	yes	0.425308
gene510	gene510	HMPREF0389_RS02555	NC_016630.1:575413-576148	q1	q2	OK	67.931	28.8663	-1.23469	-2.77699	5e-05	0.000158048	yes	0.424934
gene1576	gene1576	HMPREF0389_RS07890	NC_016630.1:1770532-1770871	q1	q2	OK	183.597	77.9965	-1.23506	-2.5602	0.0001	0.000304457	yes	0.424825
gene860	gene860	HMPREF0389_RS04305	NC_016630.1:953452-953695	q1	q2	OK	238.194	101.146	-1.2357	-2.1936	0.0006	0.00160579	yes	0.424636
gene1337	gene1337	HMPREF0389_RS06690	NC_016630.1:1503080-1504010	q1	q2	OK	10.2309	4.32631	-1.24172	-1.76343	0.005	0.0108645	yes	0.422868
gene1303	gene1303	HMPREF0389_RS06520	NC_016630.1:1472212-1472494	q1	q2	OK	4613.71	1940.82	-1.24926	-3.40483	5e-05	0.000158048	yes	0.420664
gene195	gene195	HMPREF0389_RS00985	NC_016630.1:231898-232963	q1	q2	OK	127.248	53.4399	-1.25165	-3.36764	5e-05	0.000158048	yes	0.419968
gene436	gene436	HMPREF0389_RS02185	NC_016630.1:490966-491890	q1	q2	OK	11.3474	4.76056	-1.25316	-1.79767	0.00355	0.00805932	yes	0.419528
gene350	gene350	HMPREF0389_RS01760	NC_016630.1:395126-395738	q1	q2	OK	87.1861	36.4393	-1.2586	-2.80259	5e-05	0.000158048	yes	0.417949
gene601	gene601	HMPREF0389_RS03005	NC_016630.1:674938-675175	q1	q2	OK	164.903	68.8697	-1.25967	-1.87476	0.0043	0.00955488	yes	0.417639
gene1414	gene1414	HMPREF0389_RS07075	NC_016630.1:1584224-1584911	q1	q2	OK	9.34787	3.89994	-1.26119	-1.3789	0.02665	0.0474684	yes	0.4172
gene1163	gene1163	HMPREF0389_RS05820	NC_016630.1:1325088-1327219	q1	q2	OK	1998.26	831.362	-1.26519	-1.90693	0.0011	0.00277384	yes	0.416045
gene419	gene419	HMPREF0389_RS02100	NC_016630.1:469792-470926	q1	q2	OK	32.6748	13.565	-1.26829	-2.71974	5e-05	0.000158048	yes	0.415152
gene1116	gene1116	HMPREF0389_RS05585	NC_016630.1:1267389-1270880	q1	q2	OK	8.15317	3.3843	-1.2685	-1.63301	0.01735	0.0327213	yes	0.415091
gene79	gene79	HMPREF0389_RS00405	NC_016630.1:97523-98663	q1	q2	OK	147.42	60.8784	-1.27593	-3.45817	5e-05	0.000158048	yes	0.412959
gene717	gene717	HMPREF0389_RS03585	NC_016630.1:789491-790202	q1	q2	OK	720.902	297.198	-1.27838	-3.4434	5e-05	0.000158048	yes	0.412258
gene1580	gene1580	HMPREF0389_RS07910	NC_016630.1:1774336-1774828	q1	q2	OK	57.4577	23.546	-1.28702	-2.3168	0.0002	0.000577574	yes	0.409797
gene1212	gene1212	HMPREF0389_RS06065	NC_016630.1:1385718-1386237	q1	q2	OK	1473.93	600.217	-1.29611	-3.50757	5e-05	0.000158048	yes	0.407223
gene199	gene199	HMPREF0389_RS01005	NC_016630.1:235471-235777	q1	q2	OK	2485.68	1011.47	-1.29718	-3.54346	5e-05	0.000158048	yes	0.406921
gene542	gene542	HMPREF0389_RS02710	NC_016630.1:612637-614011	q1	q2	OK	29.5393	11.9984	-1.29979	-2.87668	5e-05	0.000158048	yes	0.406185
gene1369	gene1369	HMPREF0389_RS08785	NC_016630.1:1535609-1536911	q1	q2	OK	22.8326	9.25783	-1.30235	-2.69622	5e-05	0.000158048	yes	0.405465
gene968	gene968	HMPREF0389_RS04845	NC_016630.1:1106096-1106741	q1	q2	OK	181.63	73.6067	-1.3031	-3.31983	5e-05	0.000158048	yes	0.405254
gene1677	gene1677	HMPREF0389_RS08395	NC_016630.1:1870586-1871318	q1	q2	OK	234.185	93.8184	-1.3197	-3.576	5e-05	0.000158048	yes	0.400618
gene1301	gene1301	HMPREF0389_RS06510	NC_016630.1:1471030-1471828	q1	q2	OK	1946.69	777.804	-1.32355	-3.29029	5e-05	0.000158048	yes	0.399551
gene1211	gene1211	HMPREF0389_RS06060	NC_016630.1:1385486-1385684	q1	q2	OK	3654	1455.96	-1.3275	-3.44638	5e-05	0.000158048	yes	0.398458
gene1502	gene1502	HMPREF0389_RS07515	NC_016630.1:1679868-1682176	q1	q2	OK	45.6927	18.1081	-1.33533	-1.96593	0.00225	0.00530743	yes	0.396301
gene1372	gene1372	HMPREF0389_RS06865	NC_016630.1:1539932-1541240	q1	q2	OK	123.406	48.6038	-1.34427	-3.59896	5e-05	0.000158048	yes	0.393853
gene633	gene633	HMPREF0389_RS03165	NC_016630.1:711331-713863	q1	q2	OK	56.2254	22.0239	-1.35215	-3.66769	5e-05	0.000158048	yes	0.391708
gene988	gene988	HMPREF0389_RS08735	NC_016630.1:1137520-1138411	q1	q2	OK	26.908	10.5298	-1.35356	-2.62945	5e-05	0.000158048	yes	0.391325
gene420	gene420	HMPREF0389_RS02105	NC_016630.1:471012-471873	q1	q2	OK	24.3937	9.52114	-1.3573	-2.46484	0.0001	0.000304457	yes	0.390312
gene1334	gene1334	HMPREF0389_RS06675	NC_016630.1:1500279-1500846	q1	q2	OK	15.1981	5.91189	-1.3622	-1.61933	0.01265	0.0246871	yes	0.388989
gene853	gene853	HMPREF0389_RS04270	NC_016630.1:945630-946563	q1	q2	OK	38.8775	15.1141	-1.36304	-2.89403	5e-05	0.000158048	yes	0.388762
gene90	gene90	HMPREF0389_RS00460	NC_016630.1:110194-112973	q1	q2	OK	41.4399	16.109	-1.36316	-1.83892	0.00285	0.00659404	yes	0.38873
gene667	gene667	HMPREF0389_RS03335	NC_016630.1:751069-751525	q1	q2	OK	192.164	74.6374	-1.36437	-3.20252	5e-05	0.000158048	yes	0.388404
gene668	gene668	HMPREF0389_RS03340	NC_016630.1:751787-753314	q1	q2	OK	40.5842	15.7136	-1.3689	-3.30248	5e-05	0.000158048	yes	0.387186
gene519	gene519	HMPREF0389_RS02600	NC_016630.1:586494-588123	q1	q2	OK	150.194	58.0619	-1.37116	-3.81248	5e-05	0.000158048	yes	0.38658
gene618	gene618	tuf	NC_016630.1:693698-694892	q1	q2	OK	942.741	364.419	-1.37126	-3.60257	5e-05	0.000158048	yes	0.386553
gene105	gene105	HMPREF0389_RS00535	NC_016630.1:128924-129824	q1	q2	OK	13.9111	5.33991	-1.38135	-2.10541	0.00095	0.00243467	yes	0.383859
gene665	gene665	HMPREF0389_RS03325	NC_016630.1:749579-750248	q1	q2	OK	40.5224	15.4854	-1.38781	-2.66867	5e-05	0.000158048	yes	0.382144
gene1353	gene1353	HMPREF0389_RS06770	NC_016630.1:1519324-1519651	q1	q2	OK	212.533	81.0925	-1.39005	-2.88218	5e-05	0.000158048	yes	0.381552
gene1083	gene1083	HMPREF0389_RS05420	NC_016630.1:1236298-1236853	q1	q2	OK	19.3788	7.37765	-1.39325	-2.03898	0.00645	0.0135286	yes	0.380706
gene1439	gene1439	HMPREF0389_RS07200	NC_016630.1:1604831-1605317	q1	q2	OK	52.5152	19.9358	-1.39737	-2.49814	0.0002	0.000577574	yes	0.379621
gene250	gene250	HMPREF0389_RS01260	NC_016630.1:297056-298694	q1	q2	OK	120.073	45.5814	-1.3974	-3.86012	5e-05	0.000158048	yes	0.379613
gene223	gene223	HMPREF0389_RS01125	NC_016630.1:261031-263002	q1	q2	OK	35.3811	13.4066	-1.40004	-3.44323	5e-05	0.000158048	yes	0.378919
gene88	gene88	HMPREF0389_RS00450	NC_016630.1:107334-108258	q1	q2	OK	47.0958	17.8285	-1.40141	-3.07625	5e-05	0.000158048	yes	0.378559
gene1181	gene1181	HMPREF0389_RS05910	NC_016630.1:1344372-1345431	q1	q2	OK	32.7641	12.3727	-1.40496	-2.92922	5e-05	0.000158048	yes	0.377629
gene213	gene213	HMPREF0389_RS01075	NC_016630.1:247622-251473	q1	q2	OK	28.8947	10.9001	-1.40647	-2.54892	5e-05	0.000158048	yes	0.377234
gene922	gene922	HMPREF0389_RS04615	NC_016630.1:1046337-1046886	q1	q2	OK	121.875	45.9055	-1.40867	-3.22638	5e-05	0.000158048	yes	0.376659
gene0	gene0	HMPREF0389_RS00005	NC_016630.1:87-1419	q1	q2	OK	25.9629	9.77029	-1.40998	-2.95149	5e-05	0.000158048	yes	0.376317
gene1078	gene1078	HMPREF0389_RS05395	NC_016630.1:1231048-1231456	q1	q2	OK	28.7437	10.7456	-1.4195	-1.71583	0.00915	0.0183819	yes	0.373842
gene1511	gene1511	HMPREF0389_RS07565	NC_016630.1:1696494-1697634	q1	q2	OK	28.6932	10.7219	-1.42015	-2.91118	5e-05	0.000158048	yes	0.373673
gene497	gene497	HMPREF0389_RS08705	NC_016630.1:557297-558197	q1	q2	OK	12.9908	4.84413	-1.42318	-2.1057	0.0012	0.00300191	yes	0.372889
gene897	gene897	HMPREF0389_RS04490	NC_016630.1:1003735-1005121	q1	q2	OK	64.3659	23.8503	-1.43229	-3.62303	5e-05	0.000158048	yes	0.370542
gene326	gene326	HMPREF0389_RS01640	NC_016630.1:369204-370167	q1	q2	OK	44.0528	16.2315	-1.44044	-3.11825	5e-05	0.000158048	yes	0.368455
gene538	gene538	HMPREF0389_RS02695	NC_016630.1:608884-610504	q1	q2	OK	427.949	156.504	-1.45124	-3.91147	5e-05	0.000158048	yes	0.365707
gene1721	gene1721	HMPREF0389_RS08615	NC_016630.1:1923706-1924267	q1	q2	OK	31.274	11.4038	-1.45545	-2.34484	0.00015	0.000445463	yes	0.364641
gene1678	gene1678	HMPREF0389_RS08400	NC_016630.1:1871320-1871989	q1	q2	OK	167.493	60.6828	-1.46474	-3.69728	5e-05	0.000158048	yes	0.362301
gene1490	gene1490	HMPREF0389_RS07455	NC_016630.1:1668739-1669636	q1	q2	OK	11.2177	4.05086	-1.46947	-1.99312	0.00315	0.00724546	yes	0.361115
gene315	gene315	HMPREF0389_RS01585	NC_016630.1:356726-359278	q1	q2	OK	18.3614	6.63055	-1.46947	-2.35335	0.0002	0.000577574	yes	0.361115
gene144	gene144	HMPREF0389_RS00730	NC_016630.1:170751-171171	q1	q2	OK	71.4618	25.7626	-1.47189	-2.64459	5e-05	0.000158048	yes	0.36051
gene312	gene312	HMPREF0389_RS01570	NC_016630.1:355872-356714	q1	q2	OK	34.3331	12.3659	-1.47323	-1.6248	0.021	0.0386311	yes	0.360175
gene1485	gene1485	HMPREF0389_RS07430	NC_016630.1:1665521-1665911	q1	q2	OK	23.1946	8.33877	-1.47588	-1.90412	0.0226	0.0410458	yes	0.359514
gene833	gene833	HMPREF0389_RS04170	NC_016630.1:928857-929151	q1	q2	OK	135.79	48.6386	-1.4812	-2.49175	5e-05	0.000158048	yes	0.358191
gene569	gene569	HMPREF0389_RS02845	NC_016630.1:642170-642707	q1	q2	OK	191.386	68.4075	-1.48426	-3.63372	5e-05	0.000158048	yes	0.357432
gene238	gene238	HMPREF0389_RS01200	NC_016630.1:280376-281048	q1	q2	OK	57.6411	20.5934	-1.48492	-3.02804	5e-05	0.000158048	yes	0.357268
gene290	gene290	HMPREF0389_RS01460	NC_016630.1:337465-339293	q1	q2	OK	90.9999	32.2606	-1.49609	-1.56821	0.0125	0.0244248	yes	0.354513
gene1503	gene1503	HMPREF0389_RS07520	NC_016630.1:1679868-1682176	q1	q2	OK	32.8355	11.6054	-1.50046	-1.74737	0.0044	0.00972208	yes	0.353441
gene194	gene194	HMPREF0389_RS00980	NC_016630.1:231029-231869	q1	q2	OK	112.092	39.3593	-1.5099	-3.77938	5e-05	0.000158048	yes	0.351136
gene1719	gene1719	HMPREF0389_RS08605	NC_016630.1:1921656-1922415	q1	q2	OK	15.9298	5.59349	-1.50991	-2.15948	0.00155	0.00377527	yes	0.351133
gene311	gene311	HMPREF0389_RS01565	NC_016630.1:353849-355843	q1	q2	OK	56.8159	19.7447	-1.52482	-1.44949	0.0151	0.0288239	yes	0.347523
gene344	gene344	HMPREF0389_RS01730	NC_016630.1:388913-391251	q1	q2	OK	78.3518	27.081	-1.53268	-2.28988	0.0002	0.000577574	yes	0.345635
gene218	gene218	HMPREF0389_RS01100	NC_016630.1:255147-257198	q1	q2	OK	59.2201	20.0782	-1.56045	-3.28317	5e-05	0.000158048	yes	0.339045
gene1081	gene1081	HMPREF0389_RS05410	NC_016630.1:1234636-1235026	q1	q2	OK	73.8651	24.9482	-1.56595	-2.66971	5e-05	0.000158048	yes	0.337755
gene1335	gene1335	HMPREF0389_RS06680	NC_016630.1:1501048-1501510	q1	q2	OK	14.3626	4.83391	-1.57105	-1.44244	0.02825	0.0499221	yes	0.336563
gene602	gene602	HMPREF0389_RS03010	NC_016630.1:675178-676075	q1	q2	OK	92.5195	31.0386	-1.57569	-3.85166	5e-05	0.000158048	yes	0.335483
gene1276	gene1276	HMPREF0389_RS06385	NC_016630.1:1458006-1459715	q1	q2	OK	356.314	119.373	-1.57768	-1.63612	0.0047	0.0102837	yes	0.33502
gene1226	gene1226	HMPREF0389_RS06135	NC_016630.1:1397249-1398515	q1	q2	OK	51.6598	17.2574	-1.58183	-3.74006	5e-05	0.000158048	yes	0.334058
gene1631	gene1631	HMPREF0389_RS08165	NC_016630.1:1827436-1828867	q1	q2	OK	6.76262	2.25361	-1.58534	-2.19701	0.002	0.00476783	yes	0.333246
gene908	gene908	HMPREF0389_RS04545	NC_016630.1:1016784-1017690	q1	q2	OK	7.99699	2.65563	-1.5904	-1.97398	0.00825	0.0168103	yes	0.332079
gene216	gene216	HMPREF0389_RS01090	NC_016630.1:252953-255111	q1	q2	OK	63.7688	21.0381	-1.59984	-3.37373	5e-05	0.000158048	yes	0.329914
gene314	gene314	HMPREF0389_RS01580	NC_016630.1:356726-359278	q1	q2	OK	20.1526	6.63991	-1.60173	-2.11437	0.0007	0.00185135	yes	0.329482
gene1223	gene1223	HMPREF0389_RS06120	NC_016630.1:1395046-1395946	q1	q2	OK	29.217	9.5821	-1.60839	-3.01591	5e-05	0.000158048	yes	0.327964
gene222	gene222	HMPREF0389_RS01120	NC_016630.1:259890-260682	q1	q2	OK	58.7056	19.1354	-1.61726	-3.3456	5e-05	0.000158048	yes	0.325954
gene921	gene921	HMPREF0389_RS04610	NC_016630.1:1044451-1046095	q1	q2	OK	94.1202	30.6247	-1.61981	-4.3427	5e-05	0.000158048	yes	0.325378
gene181	gene181	HMPREF0389_RS00915	NC_016630.1:217179-217719	q1	q2	OK	51.2287	16.5868	-1.62691	-2.94772	5e-05	0.000158048	yes	0.323781
gene1365	gene1365	HMPREF0389_RS06830	NC_016630.1:1531525-1532899	q1	q2	OK	66.4707	21.5069	-1.62792	-4.03774	5e-05	0.000158048	yes	0.323554
gene345	gene345	HMPREF0389_RS01735	NC_016630.1:391330-391810	q1	q2	OK	124.419	39.9832	-1.63774	-3.50389	5e-05	0.000158048	yes	0.321359
gene829	gene829	HMPREF0389_RS04150	NC_016630.1:927496-927901	q1	q2	OK	19.1314	6.13527	-1.64074	-1.51033	0.02325	0.0421289	yes	0.320692
gene1141	gene1141	HMPREF0389_RS05710	NC_016630.1:1300351-1300606	q1	q2	OK	262.933	84.0979	-1.64456	-2.90006	5e-05	0.000158048	yes	0.319844
gene356	gene356	HMPREF0389_RS01790	NC_016630.1:405858-406419	q1	q2	OK	87.1698	27.857	-1.64579	-3.46432	5e-05	0.000158048	yes	0.319571
gene1272	gene1272	HMPREF0389_RS06365	NC_016630.1:1455746-1457011	q1	q2	OK	229.346	73.2751	-1.64613	-2.60714	5e-05	0.000158048	yes	0.319496
gene155	gene155	HMPREF0389_RS00785	NC_016630.1:183802-185722	q1	q2	OK	92.3631	29.3121	-1.65582	-4.45561	5e-05	0.000158048	yes	0.317357
gene1038	gene1038	HMPREF0389_RS05195	NC_016630.1:1186816-1188589	q1	q2	OK	18.3639	5.76534	-1.6714	-3.40488	5e-05	0.000158048	yes	0.313949
gene349	gene349	HMPREF0389_RS08685	NC_016630.1:394322-395072	q1	q2	OK	53.4498	16.7521	-1.67385	-3.45563	5e-05	0.000158048	yes	0.313416
gene235	gene235	HMPREF0389_RS01185	NC_016630.1:278560-278950	q1	q2	OK	85.8671	26.9022	-1.67438	-2.95563	5e-05	0.000158048	yes	0.313301
gene1676	gene1676	HMPREF0389_RS08390	NC_016630.1:1869969-1870544	q1	q2	OK	579.961	181.441	-1.67645	-2.77447	5e-05	0.000158048	yes	0.312852
gene1578	gene1578	HMPREF0389_RS07900	NC_016630.1:1772082-1772970	q1	q2	OK	35.1112	10.9642	-1.67914	-3.32782	5e-05	0.000158048	yes	0.312269
gene214	gene214	HMPREF0389_RS01080	NC_016630.1:251519-252941	q1	q2	OK	34.5666	10.7525	-1.68471	-3.75699	5e-05	0.000158048	yes	0.311065
gene1144	gene1144	HMPREF0389_RS05725	NC_016630.1:1303091-1303751	q1	q2	OK	71.7111	22.1801	-1.69293	-3.56369	5e-05	0.000158048	yes	0.309298
gene323	gene323	HMPREF0389_RS01625	NC_016630.1:365588-366683	q1	q2	OK	42.5009	13.1334	-1.69426	-3.64756	5e-05	0.000158048	yes	0.309013
gene355	gene355	HMPREF0389_RS01785	NC_016630.1:402472-405847	q1	q2	OK	69.4283	21.3989	-1.69799	-4.7085	5e-05	0.000158048	yes	0.308215
gene1686	gene1686	HMPREF0389_RS08440	NC_016630.1:1881282-1881570	q1	q2	OK	3756.41	1151.25	-1.70616	-4.6661	5e-05	0.000158048	yes	0.306475
gene1514	gene1514	HMPREF0389_RS07580	NC_016630.1:1698820-1699357	q1	q2	OK	15.1745	4.6484	-1.70684	-1.78794	0.011	0.0217371	yes	0.30633
gene1687	gene1687	HMPREF0389_RS08445	NC_016630.1:1881597-1882107	q1	q2	OK	2589.17	790.883	-1.71095	-4.47484	5e-05	0.000158048	yes	0.305459
gene232	gene232	HMPREF0389_RS01170	NC_016630.1:275880-276150	q1	q2	OK	296.622	90.545	-1.71192	-3.31721	5e-05	0.000158048	yes	0.305254
gene1440	gene1440	HMPREF0389_RS07205	NC_016630.1:1605328-1606048	q1	q2	OK	35.3275	10.7814	-1.71224	-3.04532	5e-05	0.000158048	yes	0.305186
gene1297	gene1297	HMPREF0389_RS06490	NC_016630.1:1469679-1470048	q1	q2	OK	1808.75	543.762	-1.73395	-4.48364	5e-05	0.000158048	yes	0.300628
gene196	gene196	HMPREF0389_RS00990	NC_016630.1:232999-234019	q1	q2	OK	112.802	33.718	-1.74221	-4.42858	5e-05	0.000158048	yes	0.298911
gene298	gene298	HMPREF0389_RS01500	NC_016630.1:345231-345495	q1	q2	OK	560.238	167.204	-1.74443	-3.71289	5e-05	0.000158048	yes	0.298452
gene1180	gene1180	HMPREF0389_RS05905	NC_016630.1:1342863-1343763	q1	q2	OK	12.1565	3.61777	-1.74855	-2.34535	0.00165	0.00398792	yes	0.297601
gene600	gene600	HMPREF0389_RS03000	NC_016630.1:674112-674772	q1	q2	OK	66.8648	19.8916	-1.74909	-3.57335	5e-05	0.000158048	yes	0.297489
gene324	gene324	HMPREF0389_RS01630	NC_016630.1:366687-367824	q1	q2	OK	36.5972	10.8071	-1.75976	-3.72849	5e-05	0.000158048	yes	0.295297
gene1299	gene1299	HMPREF0389_RS06500	NC_016630.1:1470366-1470558	q1	q2	OK	4067.6	1201.11	-1.75981	-4.35816	5e-05	0.000158048	yes	0.295287
gene1344	gene1344	HMPREF0389_RS06725	NC_016630.1:1510676-1511099	q1	q2	OK	20.1437	5.94193	-1.76132	-2.07306	0.0151	0.0288239	yes	0.294978
gene1312	gene1312	HMPREF0389_RS06565	NC_016630.1:1478547-1479063	q1	q2	OK	2235.65	659.036	-1.76227	-4.79693	5e-05	0.000158048	yes	0.294784
gene1387	gene1387	HMPREF0389_RS06940	NC_016630.1:1557537-1559217	q1	q2	OK	133.17	39.1327	-1.76682	-4.81101	5e-05	0.000158048	yes	0.293856
gene1298	gene1298	HMPREF0389_RS06495	NC_016630.1:1470081-1470339	q1	q2	OK	2160.88	634.435	-1.76807	-4.51247	5e-05	0.000158048	yes	0.293601
gene559	gene559	HMPREF0389_RS02795	NC_016630.1:631436-632381	q1	q2	OK	41.6695	12.234	-1.76809	-3.67334	5e-05	0.000158048	yes	0.293597
gene221	gene221	HMPREF0389_RS08675	NC_016630.1:259123-259855	q1	q2	OK	69.4483	20.0884	-1.78958	-3.86937	5e-05	0.000158048	yes	0.289256
gene302	gene302	HMPREF0389_RS01520	NC_016630.1:348606-348972	q1	q2	OK	695.032	200.966	-1.79013	-4.62598	5e-05	0.000158048	yes	0.289146
gene236	gene236	HMPREF0389_RS01190	NC_016630.1:278996-279878	q1	q2	OK	19.1743	5.53107	-1.79354	-2.81696	0.00015	0.000445463	yes	0.288463
gene1388	gene1388	HMPREF0389_RS06945	NC_016630.1:1559268-1559901	q1	q2	OK	213.722	61.4108	-1.79917	-4.56298	5e-05	0.000158048	yes	0.28734
gene1311	gene1311	rplL	NC_016630.1:1478118-1478487	q1	q2	OK	2352.13	673.94	-1.80327	-4.96964	5e-05	0.000158048	yes	0.286524
gene340	gene340	HMPREF0389_RS01710	NC_016630.1:386031-387027	q1	q2	OK	20.754	5.94101	-1.80461	-3.07862	5e-05	0.000158048	yes	0.286258
gene570	gene570	HMPREF0389_RS02850	NC_016630.1:642723-643803	q1	q2	OK	318.15	90.2719	-1.81736	-4.98678	5e-05	0.000158048	yes	0.28374
gene251	gene251	HMPREF0389_RS01265	NC_016630.1:298718-299957	q1	q2	OK	118.839	33.6588	-1.81995	-4.72954	5e-05	0.000158048	yes	0.283231
gene288	gene288	HMPREF0389_RS01450	NC_016630.1:335017-336692	q1	q2	OK	33.5569	9.47064	-1.82508	-2.48675	0.0002	0.000577574	yes	0.282225
gene1323	gene1323	HMPREF0389_RS06620	NC_016630.1:1487650-1488892	q1	q2	OK	5.26237	1.47554	-1.83447	-2.00936	0.0079	0.01616	yes	0.280395
gene537	gene537	HMPREF0389_RS02690	NC_016630.1:608189-608864	q1	q2	OK	573.634	159.701	-1.84476	-5.07462	5e-05	0.000158048	yes	0.278402
gene557	gene557	HMPREF0389_RS02785	NC_016630.1:629423-629996	q1	q2	OK	36.8142	10.228	-1.84774	-2.93225	5e-05	0.000158048	yes	0.277827
gene1300	gene1300	HMPREF0389_RS06505	NC_016630.1:1470559-1471000	q1	q2	OK	1610.59	447.342	-1.84813	-4.90581	5e-05	0.000158048	yes	0.277752
gene393	gene393	HMPREF0389_RS01975	NC_016630.1:439778-440694	q1	q2	OK	16.2978	4.47198	-1.86569	-2.23011	0.0014	0.00344734	yes	0.274392
gene289	gene289	HMPREF0389_RS01455	NC_016630.1:336839-337460	q1	q2	OK	57.1345	15.5813	-1.87455	-3.51518	5e-05	0.000158048	yes	0.272712
gene1225	gene1225	HMPREF0389_RS06130	NC_016630.1:1396194-1397247	q1	q2	OK	35.4062	9.55622	-1.88949	-3.80817	5e-05	0.000158048	yes	0.269902
gene606	gene606	HMPREF0389_RS03030	NC_016630.1:681113-681560	q1	q2	OK	28.8157	7.76346	-1.89209	-2.16521	0.0035	0.00798041	yes	0.269416
gene800	gene800	HMPREF0389_RS04005	NC_016630.1:897778-898369	q1	q2	OK	8.99311	2.40286	-1.90407	-1.81873	0.02775	0.0492046	yes	0.267189
gene249	gene249	HMPREF0389_RS01255	NC_016630.1:295874-297020	q1	q2	OK	124.397	33.1329	-1.90862	-4.88918	5e-05	0.000158048	yes	0.266347
gene1065	gene1065	HMPREF0389_RS05330	NC_016630.1:1215311-1215512	q1	q2	OK	934.785	248.665	-1.91043	-3.80871	5e-05	0.000158048	yes	0.266013
gene1271	gene1271	HMPREF0389_RS06360	NC_016630.1:1455746-1457011	q1	q2	OK	236.083	62.7858	-1.91078	-4.0597	5e-05	0.000158048	yes	0.265949
gene1669	gene1669	HMPREF0389_RS08355	NC_016630.1:1864318-1865062	q1	q2	OK	98.8522	26.2584	-1.9125	-4.28748	5e-05	0.000158048	yes	0.265632
gene980	gene980	HMPREF0389_RS04905	NC_016630.1:1125360-1125645	q1	q2	OK	110.138	28.9846	-1.92595	-3.6366	0.0004	0.00110246	yes	0.263167
gene1688	gene1688	HMPREF0389_RS08450	NC_016630.1:1882126-1882360	q1	q2	OK	2483.37	652.455	-1.92835	-4.86444	5e-05	0.000158048	yes	0.262729
gene334	gene334	HMPREF0389_RS01680	NC_016630.1:380049-380880	q1	q2	OK	26.5039	6.95045	-1.93103	-3.18913	5e-05	0.000158048	yes	0.262242
gene1294	gene1294	rpsN	NC_016630.1:1468566-1468752	q1	q2	OK	8505.11	2214.53	-1.94133	-5.079	5e-05	0.000158048	yes	0.260376
gene1316	gene1316	HMPREF0389_RS06585	NC_016630.1:1481075-1481285	q1	q2	OK	4076.71	1056.16	-1.94857	-5.0813	5e-05	0.000158048	yes	0.259073
gene916	gene916	HMPREF0389_RS04585	NC_016630.1:1030694-1034429	q1	q2	OK	9.33736	2.40957	-1.95424	-4.02664	5e-05	0.000158048	yes	0.258057
gene1315	gene1315	HMPREF0389_RS06580	NC_016630.1:1480476-1481022	q1	q2	OK	1366.33	350.817	-1.96152	-5.24198	5e-05	0.000158048	yes	0.256758
gene819	gene819	HMPREF0389_RS04100	NC_016630.1:915296-916786	q1	q2	OK	31.4641	8.07467	-1.96223	-2.62731	0.0002	0.000577574	yes	0.256631
gene854	gene854	HMPREF0389_RS04275	NC_016630.1:946879-947374	q1	q2	OK	33.2325	8.50143	-1.96682	-2.62733	0.00035	0.000971466	yes	0.255816
gene217	gene217	HMPREF0389_RS01095	NC_016630.1:255147-257198	q1	q2	OK	51.9434	13.2734	-1.96841	-2.72364	5e-05	0.000158048	yes	0.255535
gene691	gene691	HMPREF0389_RS03455	NC_016630.1:760833-760922	q1	q2	OK	7292.68	1862.54	-1.96918	-2.90666	0.0001	0.000304457	yes	0.255398
gene382	gene382	HMPREF0389_RS01920	NC_016630.1:430202-431183	q1	q2	OK	75.8466	19.3107	-1.97368	-4.57316	5e-05	0.000158048	yes	0.254603
gene817	gene817	HMPREF0389_RS04090	NC_016630.1:914868-915234	q1	q2	OK	59.5688	15.1528	-1.97498	-2.64671	0.00055	0.00148208	yes	0.254373
gene1314	gene1314	HMPREF0389_RS06575	NC_016630.1:1480016-1480442	q1	q2	OK	2970.36	755.01	-1.97607	-5.19572	5e-05	0.000158048	yes	0.254181
gene92	gene92	HMPREF0389_RS00470	NC_016630.1:110194-112973	q1	q2	OK	62.3926	15.8217	-1.97947	-3.22409	5e-05	0.000158048	yes	0.253583
gene342	gene342	HMPREF0389_RS01720	NC_016630.1:388513-388867	q1	q2	OK	136.499	34.5188	-1.98344	-3.49289	5e-05	0.000158048	yes	0.252886
gene215	gene215	HMPREF0389_RS01085	NC_016630.1:252953-255111	q1	q2	OK	104.318	26.2323	-1.99157	-2.75601	5e-05	0.000158048	yes	0.251465
gene1689	gene1689	HMPREF0389_RS08455	NC_016630.1:1882673-1882874	q1	q2	OK	701.372	175.791	-1.99632	-3.54094	5e-05	0.000158048	yes	0.250639
gene91	gene91	HMPREF0389_RS00465	NC_016630.1:110194-112973	q1	q2	OK	63.3114	15.7107	-2.01072	-2.21521	0.00075	0.00195723	yes	0.248149
gene917	gene917	HMPREF0389_RS04590	NC_016630.1:1034459-1034744	q1	q2	OK	44.2373	10.9162	-2.01879	-2.4499	0.0173	0.0327055	yes	0.246765
gene1296	gene1296	HMPREF0389_RS06485	NC_016630.1:1469335-1469638	q1	q2	OK	2586.57	636.846	-2.02202	-5.29578	5e-05	0.000158048	yes	0.246213
gene677	gene677	HMPREF0389_RS03385	NC_016630.1:759591-759668	q1	q2	OK	3923.99	965.312	-2.02326	-1.74306	0.02065	0.0380318	yes	0.246002
gene604	gene604	HMPREF0389_RS03020	NC_016630.1:677160-677469	q1	q2	OK	185.641	45.398	-2.03182	-3.55119	5e-05	0.000158048	yes	0.244546
gene1428	gene1428	HMPREF0389_RS07145	NC_016630.1:1597558-1598314	q1	q2	OK	11.6959	2.85238	-2.03576	-2.22437	0.00275	0.00638146	yes	0.243879
gene182	gene182	HMPREF0389_RS00920	NC_016630.1:217732-218977	q1	q2	OK	20.0417	4.88714	-2.03594	-3.60983	5e-05	0.000158048	yes	0.243849
gene343	gene343	HMPREF0389_RS01725	NC_016630.1:388913-391251	q1	q2	OK	147.881	35.8641	-2.04382	-3.97188	5e-05	0.000158048	yes	0.242521
gene663	gene663	HMPREF0389_RS03315	NC_016630.1:747638-748775	q1	q2	OK	9.66694	2.31984	-2.05903	-2.54857	0.00045	0.00123377	yes	0.239977
gene322	gene322	HMPREF0389_RS01620	NC_016630.1:364691-365561	q1	q2	OK	37.2952	8.91037	-2.06543	-3.90393	5e-05	0.000158048	yes	0.238915
gene1317	gene1317	rpmG	NC_016630.1:1481301-1481451	q1	q2	OK	9534.37	2267	-2.07235	-5.17303	5e-05	0.000158048	yes	0.237772
gene1037	gene1037	HMPREF0389_RS05190	NC_016630.1:1185872-1186622	q1	q2	OK	39.809	9.36412	-2.08788	-3.58841	5e-05	0.000158048	yes	0.235226
gene219	gene219	HMPREF0389_RS01105	NC_016630.1:257266-258325	q1	q2	OK	36.9147	8.61742	-2.09887	-4.04927	5e-05	0.000158048	yes	0.233441
gene1293	gene1293	HMPREF0389_RS06470	NC_016630.1:1468137-1468536	q1	q2	OK	2198.76	511.193	-2.10475	-5.4092	5e-05	0.000158048	yes	0.232492
gene533	gene533	HMPREF0389_RS02670	NC_016630.1:602289-603735	q1	q2	OK	33.441	7.7533	-2.10874	-4.45012	5e-05	0.000158048	yes	0.231849
gene1139	gene1139	HMPREF0389_RS05700	NC_016630.1:1297964-1298984	q1	q2	OK	33.6756	7.67065	-2.13428	-4.02738	5e-05	0.000158048	yes	0.227781
gene764	gene764	HMPREF0389_RS03825	NC_016630.1:852237-853782	q1	q2	OK	12.7556	2.84239	-2.16595	-3.45576	5e-05	0.000158048	yes	0.222835
gene1712	gene1712	HMPREF0389_RS08570	NC_016630.1:1912222-1914329	q1	q2	OK	29.7521	6.57126	-2.17875	-3.13943	5e-05	0.000158048	yes	0.220867
gene1583	gene1583	HMPREF0389_RS07925	NC_016630.1:1777072-1778566	q1	q2	OK	16.5917	3.63414	-2.19077	-3.84481	5e-05	0.000158048	yes	0.219034
gene283	gene283	HMPREF0389_RS01425	NC_016630.1:332109-332478	q1	q2	OK	52.359	11.4273	-2.19595	-3.25123	0.00085	0.00220355	yes	0.218249
gene1222	gene1222	HMPREF0389_RS06115	NC_016630.1:1393709-1394930	q1	q2	OK	23.798	5.14134	-2.21062	-3.89769	5e-05	0.000158048	yes	0.216041
gene629	gene629	HMPREF0389_RS03145	NC_016630.1:705454-711299	q1	q2	OK	32.956	7.09118	-2.21644	-2.97793	5e-05	0.000158048	yes	0.215172
gene1489	gene1489	HMPREF0389_RS07450	NC_016630.1:1667744-1668602	q1	q2	OK	13.605	2.90026	-2.22989	-2.60282	0.00105	0.00266486	yes	0.213175
gene1313	gene1313	HMPREF0389_RS06570	NC_016630.1:1479235-1479934	q1	q2	OK	1380.6	285.536	-2.27355	-6.03227	5e-05	0.000158048	yes	0.20682
gene85	gene85	HMPREF0389_RS00435	NC_016630.1:105247-105499	q1	q2	OK	100.253	20.5753	-2.28467	-2.21734	0.00345	0.00787783	yes	0.205232
gene536	gene536	HMPREF0389_RS02685	NC_016630.1:606764-608069	q1	q2	OK	103.784	21.2433	-2.28851	-5.72692	5e-05	0.000158048	yes	0.204687
gene632	gene632	HMPREF0389_RS03160	NC_016630.1:705454-711299	q1	q2	OK	57.0602	11.5888	-2.29976	-2.13142	0.00075	0.00195723	yes	0.203097
gene156	gene156	HMPREF0389_RS00790	NC_016630.1:185870-189299	q1	q2	OK	42.9158	8.69387	-2.30344	-5.90607	5e-05	0.000158048	yes	0.202579
gene698	gene698	HMPREF0389_RS03490	NC_016630.1:767406-767847	q1	q2	OK	59.662	12.0556	-2.3071	-3.31176	5e-05	0.000158048	yes	0.202066
gene1295	gene1295	HMPREF0389_RS06480	NC_016630.1:1468767-1469310	q1	q2	OK	1230.07	245.322	-2.32598	-6.14297	5e-05	0.000158048	yes	0.199439
gene320	gene320	HMPREF0389_RS01610	NC_016630.1:363260-363947	q1	q2	OK	71.99	14.1992	-2.34199	-4.64027	5e-05	0.000158048	yes	0.197238
gene1142	gene1142	HMPREF0389_RS05715	NC_016630.1:1300647-1301076	q1	q2	OK	115.915	22.8436	-2.3432	-4.04298	5e-05	0.000158048	yes	0.197073
gene1579	gene1579	HMPREF0389_RS07905	NC_016630.1:1773485-1774064	q1	q2	OK	382.64	73.6471	-2.37729	-5.89019	5e-05	0.000158048	yes	0.192471
gene818	gene818	HMPREF0389_RS04095	NC_016630.1:915296-916786	q1	q2	OK	48.2063	9.25665	-2.38066	-3.33152	5e-05	0.000158048	yes	0.192022
gene631	gene631	HMPREF0389_RS03155	NC_016630.1:705454-711299	q1	q2	OK	37.6126	7.00516	-2.42473	-1.98128	0.0176	0.0331133	yes	0.186245
gene535	gene535	HMPREF0389_RS02680	NC_016630.1:605959-606733	q1	q2	OK	59.1431	10.9321	-2.43564	-4.65374	5e-05	0.000158048	yes	0.184841
gene623	gene623	HMPREF0389_RS03115	NC_016630.1:700302-700491	q1	q2	OK	820.084	150.218	-2.44871	-3.86599	5e-05	0.000158048	yes	0.183174
gene518	gene518	HMPREF0389_RS02595	NC_016630.1:585062-586148	q1	q2	OK	36.8683	6.69503	-2.46122	-4.69233	5e-05	0.000158048	yes	0.181593
gene80	gene80	HMPREF0389_RS00410	NC_016630.1:98802-99069	q1	q2	OK	145.086	26.2515	-2.46644	-4.51693	0.00025	0.000707658	yes	0.180937
gene1330	gene1330	HMPREF0389_RS06655	NC_016630.1:1495959-1496883	q1	q2	OK	36.686	6.5322	-2.48959	-4.15463	5e-05	0.000158048	yes	0.178057
gene220	gene220	HMPREF0389_RS01110	NC_016630.1:258326-259115	q1	q2	OK	42.1831	7.46643	-2.49818	-4.27791	5e-05	0.000158048	yes	0.177
gene252	gene252	HMPREF0389_RS01270	NC_016630.1:300248-301490	q1	q2	OK	90.0506	15.9273	-2.49923	-5.92405	5e-05	0.000158048	yes	0.176871
gene1292	gene1292	HMPREF0389_RS06465	NC_016630.1:1467569-1468112	q1	q2	OK	1897.21	332.393	-2.51292	-6.40219	5e-05	0.000158048	yes	0.175201
gene1291	gene1291	HMPREF0389_RS06460	NC_016630.1:1467168-1467537	q1	q2	OK	4543.02	793.637	-2.5171	-6.46881	5e-05	0.000158048	yes	0.174694
gene301	gene301	HMPREF0389_RS01515	NC_016630.1:346741-348594	q1	q2	OK	273.72	47.4014	-2.5297	-5.21566	5e-05	0.000158048	yes	0.173175
gene145	gene145	HMPREF0389_RS00735	NC_016630.1:171244-172576	q1	q2	OK	64.5849	11.1673	-2.53191	-5.7078	5e-05	0.000158048	yes	0.17291
gene48	gene48	HMPREF0389_RS00245	NC_016630.1:60009-60483	q1	q2	OK	53.9203	9.12071	-2.56361	-3.50234	5e-05	0.000158048	yes	0.169152
gene1350	gene1350	HMPREF0389_RS06755	NC_016630.1:1515924-1516566	q1	q2	OK	12.2736	2.07245	-2.56615	-2.48458	0.00965	0.0192877	yes	0.168854
gene40	gene40	HMPREF0389_RS00205	NC_016630.1:50500-50914	q1	q2	OK	88.2305	14.7385	-2.58168	-3.87032	5e-05	0.000158048	yes	0.167046
gene319	gene319	HMPREF0389_RS01605	NC_016630.1:362902-363244	q1	q2	OK	67.7097	11.1217	-2.60598	-3.88208	0.00065	0.00172201	yes	0.164256
gene237	gene237	HMPREF0389_RS01195	NC_016630.1:279946-280375	q1	q2	OK	51.7391	8.43089	-2.6175	-3.09652	0.00025	0.000707658	yes	0.16295
gene1348	gene1348	HMPREF0389_RS06745	NC_016630.1:1514438-1515221	q1	q2	OK	13.3415	2.14469	-2.63708	-2.5338	0.0021	0.00496852	yes	0.160753
gene885	gene885	HMPREF0389_RS04430	NC_016630.1:988909-990256	q1	q2	OK	98.7714	15.4136	-2.67989	-6.35225	5e-05	0.000158048	yes	0.156053
gene1274	gene1274	HMPREF0389_RS06375	NC_016630.1:1457663-1457942	q1	q2	OK	5000.07	771.508	-2.6962	-7.2473	5e-05	0.000158048	yes	0.154299
gene1331	gene1331	HMPREF0389_RS06660	NC_016630.1:1496945-1498229	q1	q2	OK	21.0577	3.13601	-2.74735	-4.20747	5e-05	0.000158048	yes	0.148924
gene1289	gene1289	HMPREF0389_RS06450	NC_016630.1:1466460-1466631	q1	q2	OK	11254.6	1665.02	-2.7569	-6.8189	5e-05	0.000158048	yes	0.147942
gene341	gene341	HMPREF0389_RS01715	NC_016630.1:387111-388428	q1	q2	OK	45.6816	6.69426	-2.77062	-5.5814	5e-05	0.000158048	yes	0.146541
gene607	gene607	HMPREF0389_RS03035	NC_016630.1:681619-681916	q1	q2	OK	88.2347	12.9011	-2.77385	-2.75308	0.0012	0.00300191	yes	0.146214
gene299	gene299	HMPREF0389_RS01505	NC_016630.1:345756-346671	q1	q2	OK	372.642	54.4107	-2.77583	-7.12747	5e-05	0.000158048	yes	0.146013
gene1290	gene1290	HMPREF0389_RS06455	NC_016630.1:1466643-1467150	q1	q2	OK	2221.07	319.28	-2.79836	-7.25027	5e-05	0.000158048	yes	0.143751
gene1690	gene1690	HMPREF0389_RS08460	NC_016630.1:1883084-1883480	q1	q2	OK	193.94	27.6798	-2.80871	-5.23089	5e-05	0.000158048	yes	0.142723
gene352	gene352	HMPREF0389_RS01770	NC_016630.1:399021-399321	q1	q2	OK	86.1949	12.234	-2.81671	-2.73064	0.0013	0.00322129	yes	0.141934
gene630	gene630	ubiA	NC_016630.1:705454-711299	q1	q2	OK	23.0218	3.18878	-2.85193	-1.74412	0.0144	0.0277235	yes	0.138511
gene300	gene300	HMPREF0389_RS01510	NC_016630.1:346741-348594	q1	q2	OK	231.52	31.8304	-2.86266	-4.85496	5e-05	0.000158048	yes	0.137484
gene204	gene204	HMPREF0389_RS01030	NC_016630.1:239634-240063	q1	q2	OK	84.2419	11.0244	-2.93384	-4.06121	5e-05	0.000158048	yes	0.130866
gene558	gene558	HMPREF0389_RS02790	NC_016630.1:630299-630806	q1	q2	OK	15.8963	2.07991	-2.9341	-2.47592	0.0184	0.0343306	yes	0.130842
gene1288	gene1288	HMPREF0389_RS06445	NC_016630.1:1465993-1466443	q1	q2	OK	2070.87	259.682	-2.99542	-7.74983	5e-05	0.000158048	yes	0.125397
gene1693	gene1693	HMPREF0389_RS08475	NC_016630.1:1886783-1887530	q1	q2	OK	37.6763	4.6348	-3.02308	-4.24004	5e-05	0.000158048	yes	0.123016
gene1273	gene1273	HMPREF0389_RS06370	NC_016630.1:1457377-1457608	q1	q2	OK	2731.18	313.399	-3.12345	-7.40062	5e-05	0.000158048	yes	0.114749
gene229	gene229	HMPREF0389_RS01155	NC_016630.1:271692-273855	q1	q2	OK	140.08	15.4012	-3.18514	-7.99347	5e-05	0.000158048	yes	0.109945
gene886	gene886	HMPREF0389_RS04435	NC_016630.1:990675-992031	q1	q2	OK	48.5247	5.1287	-3.24205	-6.32452	5e-05	0.000158048	yes	0.105693
gene230	gene230	HMPREF0389_RS01160	NC_016630.1:273877-274813	q1	q2	OK	282.899	29.6355	-3.25489	-8.04297	5e-05	0.000158048	yes	0.104756
gene231	gene231	HMPREF0389_RS01165	NC_016630.1:274986-275670	q1	q2	OK	349.783	36.385	-3.26504	-7.80322	5e-05	0.000158048	yes	0.104022
gene41	gene41	HMPREF0389_RS00210	NC_016630.1:50917-52045	q1	q2	OK	13.4606	1.37042	-3.29605	-3.48937	0.00015	0.000445463	yes	0.10181
gene960	gene960	HMPREF0389_RS04805	NC_016630.1:1088722-1089475	q1	q2	OK	29.8521	2.88787	-3.36975	-3.85749	5e-05	0.000158048	yes	0.0967396
gene1349	gene1349	HMPREF0389_RS06750	NC_016630.1:1515269-1515914	q1	q2	OK	14.3553	1.38055	-3.37827	-2.65207	0.01415	0.0273427	yes	0.09617
gene496	gene496	HMPREF0389_RS02485	NC_016630.1:556297-556993	q1	q2	OK	13.4382	1.23803	-3.44022	-2.68106	0.01415	0.0273427	yes	0.0921278
gene228	gene228	HMPREF0389_RS01150	NC_016630.1:269649-271632	q1	q2	OK	85.3484	7.75292	-3.46055	-8.16358	5e-05	0.000158048	yes	0.0908386
gene1287	gene1287	HMPREF0389_RS06440	NC_016630.1:1464721-1465993	q1	q2	OK	1475.14	132.82	-3.47331	-8.77621	5e-05	0.000158048	yes	0.0900388
gene1286	gene1286	HMPREF0389_RS06435	NC_016630.1:1464041-1464692	q1	q2	OK	2263.26	163.478	-3.79123	-9.64748	5e-05	0.000158048	yes	0.0722314
gene321	gene321	HMPREF0389_RS01615	NC_016630.1:363952-364687	q1	q2	OK	36.7206	2.40133	-3.93468	-4.00033	0.0001	0.000304457	yes	0.0653948
gene1281	gene1281	HMPREF0389_RS06410	NC_016630.1:1462241-1462607	q1	q2	OK	8616.46	548.558	-3.97338	-10.1378	5e-05	0.000158048	yes	0.0636639
gene1282	gene1282	rpmJ	NC_016630.1:1462655-1462769	q1	q2	OK	45754	2675.1	-4.09623	-9.214	5e-05	0.000158048	yes	0.0584671
gene1283	gene1283	HMPREF0389_RS06420	NC_016630.1:1462787-1463006	q1	q2	OK	14534.7	830.317	-4.1297	-10.2301	5e-05	0.000158048	yes	0.0571263
gene1285	gene1285	HMPREF0389_RS06430	NC_016630.1:1463291-1464041	q1	q2	OK	2253.78	120.502	-4.22522	-10.6821	5e-05	0.000158048	yes	0.0534665
gene1284	gene1284	HMPREF0389_RS06425	NC_016630.1:1463022-1463280	q1	q2	OK	6967.78	361.356	-4.26921	-10.3592	5e-05	0.000158048	yes	0.0518609
gene1150	gene1150	HMPREF0389_RS05755	NC_016630.1:1310851-1311919	q1	q2	OK	57.2946	2.85143	-4.32864	-6.07934	5e-05	0.000158048	yes	0.0497679
gene1280	gene1280	HMPREF0389_RS06405	NC_016630.1:1461820-1462222	q1	q2	OK	2793.79	130.773	-4.41708	-10.9277	5e-05	0.000158048	yes	0.0468087
gene1279	gene1279	HMPREF0389_RS06400	NC_016630.1:1460786-1461734	q1	q2	OK	3340.86	127.743	-4.70891	-11.9261	5e-05	0.000158048	yes	0.0382364
gene1152	gene1152	HMPREF0389_RS05765	NC_016630.1:1313150-1314392	q1	q2	OK	58.2737	2.10766	-4.78913	-6.35253	5e-05	0.000158048	yes	0.0361683
gene1278	gene1278	HMPREF0389_RS06395	NC_016630.1:1460425-1460767	q1	q2	OK	1891.68	48.5703	-5.28345	-10.9028	5e-05	0.000158048	yes	0.0256757
