# Supplementary material for: Role of the Filifactor alocis Hypothetical Protein FA519 in Oxidative Stress Resistance
Source: Microbiol Spectr. 2021 Nov 10;9(3):e01212-21. doi: 10.1128/Spectrum.01212-21 (PMC8579941; doi:10.1128/Spectrum.01212-21)
Supplement: SUPPLEMENTAL FILE 2 — Supplemental material. Download SPECTRUM01212-21_Supp_2_seq16.xlsx, XLSX file, 0.01 MB [file spectrum01212-21_supp_2_seq16.xlsx]

## Sheet: Sheet1
Supplemental Table S2:
RNA-Seq: genes with Cys-X-X-Cys motifs upregulated when F. alocis in coculture with P. gingivalis exposed to 0.25 mM H2O2 for 15 min compared to F. alocis in coculture with P. gingivalis untreated.
gene	Fold change	Annotation	CxxC domain
HMPREF0389_RS02060	16.5476	AsnC family transcriptional regulator	Yes	tddflqdrta gncikcnfsk heevk
HMPREF0389_RS04690	15.4558	rubredoxin-like protein	Yes	mvyagekpgi gkykciqcge iveltsadev lpicpqcekt vyiric
thiH HMPREF0389_RS00305	14.5041	[FeFe] hydrogenase H-cluster radical SAM maturase HydG	Yes	plylsnycvn gcvycpyhqk nkhirrkklt …...sgyvpsfcta cyragrtgdr fmalaksgqi
HMPREF0389_RS00300	14.0314	[FeFe] hydrogenase H-cluster maturation GTPase HydF	Yes	lspydiiihc gacmfnkkhv
HMPREF0389_RS00310	13.9007	[FeFe] hydrogenase H-cluster radical SAM maturase HydE	Yes	aivefsnycr rkckycglna tnssakryrm
HMPREF0389_RS02965	9.19264	ferredoxin-NADP+ reductase subunit alpha	Yes	ntimvdgtgm cgacrvrvgd evkfacvdgp
HMPREF0389_RS06320	8.96753	hypothetical protein	Yes	kltfikncvd cefylyvegs hykarfigdd
HMPREF0389_RS00355	8.1298	amino acid permease	Yes	fgwnsgwlcf wcvmllyima mptvsygias
HMPREF0389_RS04795	7.73521	hypothetical protein	Yes	dakngqdkcp lcgatdisln qntgklrcnf crhefepqal…...tlkcescgae vvidtsesaq archwcrntl sintqipngs
HMPREF0389_RS02960	7.00483	glutamate synthase (NADPH), homotetrameric	Yes	tneamleatr clncknprcv qacpvgvnip
HMPREF0389_RS03920	6.11105	hypothetical protein	Yes	fyddddylem tcpncgteve vsgedledea ltihcpecde vliesveese
HMPREF0389_RS06775	5.76176	manganese transporter	Yes	mlkkllilcl scvlaisltg chnktsetqg
HMPREF0389_RS02500	4.82537	pyruvate:ferredoxin (flavodoxin) oxidoreductase	Yes	avkvpcwnpe ncvqcnqcsf vcphavirpf…...ispldctgcg ncadvcpgkk…...gsqfaqplle fsgacagcge tpyakvvtql
HMPREF0389_RS03565	3.78208	hydroxylamine reductase	Yes	msmfcyqcqe tvkgigctvk gvcgktedva
HMPREF0389_RS03310	3.34246	DNA repair protein RadA	Yes	mskikrvyic kecgnqttsw ygicpnchsy asleekevka
HMPREF0389_RS08750	3.33637	hypothetical protein	Yes	kesinktdvq rheyyntcee cleeetkviy
HMPREF0389_RS01480	3.0526	rubredoxin	Yes	metyvcsvcg yvydplegda dggiepgtaf adlpedwtcp ncgvgkeefe led
HMPREF0389_RS04930	3.00366	radical SAM protein	Yes	psegrslivq atigcshnkc tfcdmykdkv fqvrkvedil
HMPREF0389_RS04620	2.97144	thiol reductase thioredoxin	Yes	mknvymmvtd wcphckrakn wmeelkqehp
HMPREF0389_RS03530	2.85498	ribonucleotide-diphosphate reductase subunit alpha	Yes	vktiyyvrsk sleveecdsc sa
HMPREF0389_RS03910	2.803	radical SAM domain protein	Yes	tipifvphkg cpndcvfcnq rkitgmteem
HMPREF0389_RS08585	2.76475	rubrerythrin	Yes	eegsvfkkee titwycsncg yvfegtkape rcpvcqhpka yfqehaenyr
HMPREF0389_RS05365	2.75974	thioredoxin-disulfide reductase	Yes	vgeeefvgrg isycatcdaa ffsglpvyvi
HMPREF0389_RS08235	2.7124	membrane protein	Yes	kspgsyvavl daceicgpsg yferkddvvc klcdvvmnrg tigfkggcnp
HMPREF0389_RS00580	2.61763	ribonuclease M5	Yes	gvenaspdai rkalncarce tetesfeftm
HMPREF0389_RS04710	2.58343	hypothetical protein	Yes	mkrqrilllg ivicialsci gcirfsggkk teipikklay
HMPREF0389_RS00880	2.58086	NrdH-redoxin	Yes	mkhvtiytsp tchfchqamd ylkeknvefe
HMPREF0389_RS00285	2.49938	hypothetical protein	Yes	twqkthsdsm csfcatgemp essdldgil
HMPREF0389_RS05460	2.40139	recombinase	Yes	kaknvgekad lfsgllfckd cnaqmtkkvd krgktptiyy
HMPREF0389_RS02715	2.36025	molecular chaperone DnaJ	Yes	tirreeecdv chgtgakpgt hsktcptchg…... pfgvmmqtvt csschgegei ieercskcgg rktipgkktv
HMPREF0389_RS06915	2.30106	thioredoxin	Yes	kkvyikfwas wcpiclsgle elnelaknnn
HMPREF0389_RS08665	2.20311	hypothetical protein	Yes	gkvfhpildg kcsfcgetlv vtdvedgile cpncsrilfl eedge
HMPREF0389_RS03540	2.16989	4Fe-4S ferredoxin	Yes	mirkiikine dkcdgcgicv tachegaidi
HMPREF0389_RS07215	2.16045	exonuclease SbcC	Yes	ltvyardlee gtacplcgsi hhphpihevt
HMPREF0389_RS07310	2.07609	primosomal protein N'	Yes	llflnkrgfs ksltctdcgy vhkcpncdit ltyhkqnnal kchycnyqmp fdrtcpdcgg ilkdisfgtq
HMPREF0389_RS04410	2.05949	cytochrome c-type biogenesis protein CcdA	Yes	qyrgkvvlln fwaswcgpcn aelpdieely
HMPREF0389_RS03710	2.0544	DNA replication protein DnaC	Yes	lskedfevky fcpkcqdtgy redsegryip csclkeftik…...elidclecyv frreeyirry
HMPREF0389_RS00340	1.99336	iron hydrogenase	Yes	ervyeaplvn vipfacnacp tkalevtstc rqcmahpciq vcpvgaitmg etqthidkek cikcgkckea cpynaiiqyd …...lidhdkcvsc gqcmahcpfg aiadkaqiyq
